# Supplementary material for: N′-[(E)-2-Hy­droxy-5-meth­oxy­benzyl­idene]-2-meth­oxy­benzohydrazide
Source: Acta Crystallogr Sect E Struct Rep Online. 2012 Nov 3;68(Pt 12):o3255. doi: 10.1107/S1600536812042389 (PMC3588809; doi:10.1107/S1600536812042389)
Supplement: Supplementary file 2 [file e-68-o3255-Isup2.hkl]

# 
# h,k,l, Fc-squared, Fo-squared, sigma(Fo-squared) and status flag 
# 
data_I
_shelx_title ' A in P2(1)/c' 
_shelx_refln_list_code          4 
_shelx_F_calc_maximum      134.46 
_exptl_crystal_F_000       632.00 
_reflns_d_resolution_high  0.8255 
 
loop_ 
 _symmetry_equiv_pos_as_xyz 
 'x, y, z' 
 '-x, y+1/2, -z+1/2' 
 '-x, -y, -z' 
 'x, -y-1/2, z-1/2' 
 
_cell_length_a    14.5775 
_cell_length_b    11.0798 
_cell_length_c     9.5893 
_cell_angle_alpha  90.000 
_cell_angle_beta   99.872 
_cell_angle_gamma  90.000 
 
_shelx_F_squared_multiplier     1.000 
 
loop_ 
 _refln_index_h 
 _refln_index_k 
 _refln_index_l 
 _refln_F_squared_calc 
 _refln_F_squared_meas 
 _refln_F_squared_sigma 
 _refln_observed_status 
   1   0   0      193.20      129.24      2.47 o 
   2   0   0     1523.66     1512.02     12.18 o 
   3   0   0       14.65       11.33      0.38 o 
   4   0   0     2373.25     2313.10     21.22 o 
   5   0   0      162.60      142.57      4.00 o 
   6   0   0     2085.71     2150.25     19.69 o 
   7   0   0        1.04        0.71      0.23 o 
   8   0   0      783.39      752.27      7.56 o 
   9   0   0       13.30       13.68      0.60 o 
  10   0   0      250.41      220.44      2.91 o 
  11   0   0      412.31      382.34      7.07 o 
  12   0   0      352.84      361.37      7.06 o 
  13   0   0     1252.36     1277.03     18.89 o 
  14   0   0        4.86        6.58      1.15 o 
  15   0   0       15.31       16.23      1.57 o 
  16   0   0        3.64        3.16      0.98 o 
   1   1   0     4142.94     3979.65     24.45 o 
   2   1   0     1725.62     1758.42     10.87 o 
   3   1   0       22.77       17.92      0.38 o 
   4   1   0     3035.81     3109.79     18.46 o 
   5   1   0        1.33        1.27      0.20 o 
   6   1   0      386.14      410.12      3.10 o 
   7   1   0       20.32       22.16      0.46 o 
   8   1   0        5.51        3.63      0.32 o 
   9   1   0        0.01        0.39      0.18 o 
  10   1   0       70.75       61.88      0.89 o 
  11   1   0       40.65       34.31      1.42 o 
  12   1   0        1.89        1.71      0.58 o 
  13   1   0        0.00        0.14      2.20 o 
  14   1   0       35.71       36.90      1.83 o 
  15   1   0        2.46        1.51      0.62 o 
  16   1   0       14.69       19.44      1.76 o 
   0   2   0     1089.49      932.51      8.77 o 
   1   2   0        1.62       -0.21      0.14 o 
   2   2   0     6763.43     6226.15     62.75 o 
   3   2   0       16.62       15.88      0.36 o 
   4   2   0     1432.86     1462.64      9.70 o 
   5   2   0       19.55       16.90      0.75 o 
   6   2   0      724.73      804.45      6.67 o 
   7   2   0      152.19      184.71      2.32 o 
   8   2   0        2.96        3.13      0.37 o 
   9   2   0       62.42       67.48      1.57 o 
  10   2   0        9.30        7.05      0.52 o 
  11   2   0       71.14       67.43      1.39 o 
  12   2   0       58.20       55.03      1.40 o 
  13   2   0        4.71        5.16      0.80 o 
  14   2   0       20.66       21.83      1.29 o 
  15   2   0        3.59        3.22      0.73 o 
  16   2   0        0.01       -0.47      0.70 o 
  17   2   0        4.20        5.27      1.25 o 
   1   3   0     9791.25     9163.94     59.28 o 
   2   3   0       69.76       66.02      0.78 o 
   3   3   0      981.90      980.65      9.79 o 
   4   3   0       54.64       61.45      0.84 o 
   5   3   0     1624.56     1731.73     11.46 o 
   6   3   0      542.27      628.70      4.64 o 
   7   3   0       63.92       53.35      1.16 o 
   8   3   0        2.09        6.48      0.69 o 
   9   3   0       24.22       18.69      0.78 o 
  10   3   0        2.13        3.22      0.44 o 
  11   3   0        9.52        9.36      0.64 o 
  12   3   0       17.64       14.53      0.90 o 
  13   3   0        0.01        0.99      0.60 o 
  14   3   0      125.56      136.28      3.00 o 
  15   3   0       25.19       24.52      2.05 o 
  16   3   0        1.76        3.52      1.12 o 
   0   4   0     1393.51     1344.13     15.08 o 
   1   4   0     1556.84     1515.31     10.09 o 
   2   4   0     1635.25     1643.74      9.77 o 
   3   4   0      452.06      411.15      3.31 o 
   4   4   0       68.30       73.37      1.06 o 
   5   4   0     3071.22     3397.08     25.17 o 
   6   4   0      342.33      378.14      3.59 o 
   7   4   0      108.49      121.14      1.43 o 
   8   4   0       10.81       13.05      0.97 o 
   9   4   0       19.18       19.55      1.08 o 
  10   4   0       30.01       30.47      1.05 o 
  11   4   0        2.02        2.10      0.48 o 
  12   4   0       53.00       51.37      1.42 o 
  13   4   0        4.03        4.42      0.63 o 
  14   4   0       10.02       12.51      1.13 o 
  15   4   0       36.36       44.33      2.68 o 
  16   4   0        1.88        1.03      0.99 o 
   1   5   0     1296.24     1298.93     10.65 o 
   2   5   0      138.81      155.29      1.58 o 
   3   5   0       88.14       73.32      1.13 o 
   4   5   0      606.47      635.81      4.94 o 
   5   5   0        8.17       11.24      0.63 o 
   6   5   0        0.33        0.82      0.31 o 
   7   5   0       98.25      107.22      1.61 o 
   8   5   0       25.24       27.72      1.11 o 
   9   5   0        2.41        1.68      0.61 o 
  10   5   0        0.08       -0.49      0.44 o 
  11   5   0        0.01        0.26      0.69 o 
  12   5   0       61.76       62.30      1.63 o 
  13   5   0       41.18       37.37      1.33 o 
   0   6   0        0.66        2.29      0.84 o 
   1   6   0       91.05       85.97      1.35 o 
   2   6   0      806.06      799.94      6.08 o 
   3   6   0      255.38      256.46      2.35 o 
   4   6   0       94.12       94.74      1.44 o 
   5   6   0       35.10       34.39      0.87 o 
   6   6   0       61.02       60.10      1.15 o 
   7   6   0       96.86      106.26      1.57 o 
   8   6   0       10.00        9.35      0.59 o 
   9   6   0       60.04       55.82      1.87 o 
  10   6   0        3.30        3.19      0.74 o 
  11   6   0      123.12      107.65      2.64 o 
  12   6   0        0.86        0.95      0.64 o 
  13   6   0       13.83       12.77      1.13 o 
   1   7   0        9.25        8.72      0.56 o 
   2   7   0        9.41        9.79      0.60 o 
   3   7   0       47.01       47.38      1.00 o 
   4   7   0      207.63      200.20      2.37 o 
   5   7   0       68.78       69.41      1.32 o 
   6   7   0       12.15       12.28      0.65 o 
   7   7   0       13.89       13.78      0.72 o 
   8   7   0       45.34       41.29      1.41 o 
   9   7   0       45.18       44.88      1.51 o 
  10   7   0       28.66       22.43      1.16 o 
  11   7   0        7.74        7.24      0.86 o 
  12   7   0       16.86       14.32      1.23 o 
  13   7   0        1.47        1.95      0.69 o 
  14   7   0        4.46        3.91      0.90 o 
   0   8   0        0.85        0.75      0.57 o 
   1   8   0       54.00       51.98      1.24 o 
   2   8   0        2.00        1.12      0.36 o 
   3   8   0       97.89       91.68      1.45 o 
   4   8   0       46.23       40.69      1.12 o 
   5   8   0       15.62       13.60      0.71 o 
   6   8   0        4.19        3.09      0.47 o 
   7   8   0        1.91        0.55      0.40 o 
   8   8   0        0.78        0.58      0.55 o 
   9   8   0        6.22        5.03      0.79 o 
  10   8   0        7.73       10.09      0.96 o 
  11   8   0        7.61        8.44      0.95 o 
  12   8   0        3.06        3.50      0.73 o 
  13   8   0        4.32        4.38      0.94 o 
   1   9   0        4.22        3.33      0.55 o 
   2   9   0      123.98      115.39      1.95 o 
   3   9   0       54.31       52.36      1.22 o 
   4   9   0       44.36       43.44      1.24 o 
   5   9   0        6.00        5.01      0.58 o 
   6   9   0        3.35        2.78      0.53 o 
   7   9   0        2.41        3.69      0.56 o 
   8   9   0        0.81        1.31      0.63 o 
   9   9   0        2.17        3.35      0.91 o 
  10   9   0        0.73        0.21      0.75 o 
  11   9   0        3.98        4.83      0.86 o 
  12   9   0        1.87        2.72      1.07 o 
   0  10   0        4.08        6.00      1.61 o 
   1  10   0        6.88        7.79      0.70 o 
   2  10   0       22.75       20.87      0.88 o 
   3  10   0      179.03      179.38      2.38 o 
   4  10   0        2.89        2.71      0.57 o 
   5  10   0        8.65        9.08      0.75 o 
   6  10   0       43.62       45.63      1.49 o 
   7  10   0       26.63       28.32      1.90 o 
   8  10   0        8.42        9.39      1.03 o 
   9  10   0        2.84        3.32      1.17 o 
  10  10   0       10.62       11.08      1.13 o 
  11  10   0        4.62        3.49      0.84 o 
   1  11   0        0.14       -0.19      0.47 o 
   2  11   0        2.67        3.44      0.59 o 
   3  11   0       46.54       47.43      1.33 o 
   4  11   0        4.89        5.33      0.71 o 
   5  11   0       65.30       67.00      1.90 o 
   6  11   0        2.21        1.29      0.83 o 
   7  11   0       19.59       23.76      1.40 o 
   8  11   0       20.93       20.20      2.60 o 
   9  11   0        7.35        6.88      1.08 o 
   0  12   0        0.82        0.18      0.74 o 
   1  12   0        0.03       -0.14      0.47 o 
   2  12   0       13.78       13.47      0.86 o 
   3  12   0        0.18       -0.40      0.44 o 
   4  12   0       38.24       41.16      1.47 o 
   5  12   0        5.02        5.38      0.75 o 
   6  12   0        0.92        1.26      0.72 o 
   7  12   0        0.32        0.47      0.71 o 
   1  13   0       11.90       13.44      0.91 o 
   2  13   0       10.62       13.34      0.93 o 
   3  13   0       26.48       31.81      1.45 o 
   4  13   0        2.68        3.64      0.83 o 
 -17   1   1       13.79       16.82      1.29 o 
 -16   1   1        0.68       -0.41      0.54 o 
 -15   1   1        4.06        5.44      0.87 o 
 -14   1   1       14.86       14.15      1.11 o 
 -13   1   1       78.98       73.38      2.12 o 
 -12   1   1        5.80        5.39      0.75 o 
 -11   1   1       25.28       25.56      0.83 o 
 -10   1   1        3.98        2.87      0.36 o 
  -9   1   1       81.77       65.92      1.20 o 
  -8   1   1      261.71      258.25      2.81 o 
  -7   1   1      969.86     1064.82      8.58 o 
  -6   1   1      273.42      299.24      3.20 o 
  -5   1   1     3804.93     3866.77     28.54 o 
  -4   1   1     1321.11     1276.95      9.83 o 
  -3   1   1     4308.29     4397.25     26.68 o 
  -2   1   1     5318.37     5060.33     30.11 o 
  -1   1   1        3.35       13.77      0.33 o 
   0   1   1     2823.01     2770.06     16.54 o 
   1   1   1      601.17      601.72      5.80 o 
   2   1   1      363.69      412.32      3.36 o 
   3   1   1     2307.95     2256.08     14.58 o 
   4   1   1      839.89      823.14      5.58 o 
   5   1   1      429.17      451.31      5.08 o 
   6   1   1      429.95      439.78      3.31 o 
   7   1   1      355.67      364.95      2.98 o 
   8   1   1       53.99       58.93      0.88 o 
   9   1   1       15.04       13.10      0.46 o 
  10   1   1      235.43      242.12      2.50 o 
  11   1   1      287.40      293.46      3.24 o 
  12   1   1      131.54      126.92      2.59 o 
  13   1   1      170.90      170.02      3.11 o 
  14   1   1       23.70       23.83      1.23 o 
 -17   2   1        1.45        2.33      0.72 o 
 -16   2   1        0.08        0.79      0.58 o 
 -15   2   1        0.77        0.60      0.63 o 
 -14   2   1       23.42       22.23      1.38 o 
 -13   2   1       78.23       73.55      2.16 o 
 -12   2   1       44.91       38.97      1.59 o 
 -11   2   1       63.70       65.27      1.75 o 
 -10   2   1       41.82       40.89      1.06 o 
  -9   2   1       37.37       33.08      0.93 o 
  -8   2   1      221.11      214.93      2.54 o 
  -7   2   1       67.25       80.97      1.59 o 
  -6   2   1      434.58      509.61      4.60 o 
  -5   2   1      607.24      608.68      5.23 o 
  -4   2   1       17.39       13.07      0.27 o 
  -3   2   1     2599.78     2600.19     17.02 o 
  -2   2   1     5875.11     5397.62     36.45 o 
  -1   2   1    18079.18    13933.50    197.71 o 
   0   2   1        2.35       -0.45      0.30 o 
   1   2   1     2776.17     2609.89     22.28 o 
   2   2   1      321.39      299.72      2.64 o 
   3   2   1       30.68       21.09      0.49 o 
   4   2   1      831.98      820.19      6.48 o 
   5   2   1      617.38      656.65      4.68 o 
   6   2   1        6.35       12.01      0.43 o 
   7   2   1      137.44      161.22      1.62 o 
   8   2   1      141.41      140.09      1.51 o 
   9   2   1      106.84      106.38      1.31 o 
  10   2   1       16.85       15.88      0.72 o 
  11   2   1       22.77       24.47      0.95 o 
  12   2   1      395.38      420.74      4.40 o 
  13   2   1        1.19        1.44      1.11 o 
  14   2   1        0.14       -0.38      0.64 o 
  15   2   1        0.16       -0.13      0.70 o 
 -17   3   1        0.19        0.61      0.83 o 
 -16   3   1        0.05        0.50      0.61 o 
 -15   3   1       60.17       64.67      2.21 o 
 -14   3   1       55.92       57.71      2.05 o 
 -13   3   1      154.29      142.87      4.33 o 
 -12   3   1        6.46        8.56      0.67 o 
 -11   3   1       32.16       29.32      1.03 o 
 -10   3   1       10.68       11.93      0.86 o 
  -9   3   1        0.02        0.51      0.34 o 
  -8   3   1       39.99       39.58      1.06 o 
  -7   3   1      301.81      330.50      3.49 o 
  -6   3   1      761.72      793.79      6.81 o 
  -5   3   1      640.61      612.70      4.53 o 
  -4   3   1       89.31       83.85      1.01 o 
  -3   3   1      216.06      205.70      1.68 o 
  -2   3   1     7889.90     7765.56     44.85 o 
  -1   3   1     3140.97     3114.66     17.74 o 
   0   3   1     8458.33     8171.12     53.18 o 
   1   3   1     2463.50     2440.01     18.30 o 
   2   3   1      480.67      451.03      4.80 o 
   3   3   1       31.04       32.35      0.69 o 
   4   3   1       23.87       23.93      0.62 o 
   5   3   1      343.96      374.25      3.50 o 
   6   3   1        2.94        1.90      0.29 o 
   7   3   1      890.52      934.44      6.63 o 
   8   3   1        0.82        1.16      0.25 o 
   9   3   1        0.46        0.49      0.23 o 
  10   3   1       14.18       11.23      0.65 o 
  11   3   1       87.40       78.99      1.60 o 
  12   3   1       10.33       10.96      0.72 o 
  13   3   1       42.27       47.07      1.67 o 
  14   3   1        6.98        5.75      1.22 o 
  15   3   1        7.23        7.99      1.35 o 
 -16   4   1        1.07        0.83      0.68 o 
 -15   4   1        0.89        2.92      1.90 o 
 -14   4   1        5.55        6.05      0.95 o 
 -13   4   1       39.87       32.03      1.19 o 
 -12   4   1       24.80       17.26      0.92 o 
 -11   4   1       14.76       15.92      0.85 o 
 -10   4   1        2.21        3.34      0.57 o 
  -9   4   1       84.88       77.72      2.71 o 
  -8   4   1       67.97       76.68      1.56 o 
  -7   4   1      399.94      427.21      3.52 o 
  -6   4   1      139.94      153.18      1.70 o 
  -5   4   1     1086.08     1122.28      7.05 o 
  -4   4   1       63.97       62.35      0.88 o 
  -3   4   1     1680.76     1645.14     11.01 o 
  -2   4   1     1674.13     1673.06      9.95 o 
  -1   4   1     2120.23     2079.45     13.56 o 
   0   4   1       94.50       78.53      1.09 o 
   1   4   1        4.87        3.32      0.43 o 
   2   4   1      161.32      151.83      1.64 o 
   3   4   1      414.71      421.91      3.87 o 
   4   4   1      363.39      363.66      3.46 o 
   5   4   1      333.05      328.15      3.23 o 
   6   4   1      137.38      129.79      1.92 o 
   7   4   1       39.34       40.29      1.33 o 
   8   4   1      138.66      155.10      1.97 o 
   9   4   1        4.55        6.26      1.03 o 
  10   4   1       32.98       32.24      1.56 o 
  11   4   1       16.67       17.68      1.07 o 
  12   4   1        2.62        4.52      1.16 o 
  13   4   1       23.02       23.41      1.75 o 
 -16   5   1        6.11        6.83      1.43 o 
 -15   5   1        1.52        2.39      0.80 o 
 -14   5   1       13.47       10.55      1.13 o 
 -13   5   1        1.40        2.45      0.57 o 
 -12   5   1       10.48        8.74      0.80 o 
 -11   5   1        2.07        1.50      0.46 o 
 -10   5   1       22.95       18.82      0.93 o 
  -9   5   1       61.78       56.97      1.46 o 
  -8   5   1       95.90       93.98      1.47 o 
  -7   5   1       52.42       53.45      0.91 o 
  -6   5   1       10.01        9.03      0.47 o 
  -5   5   1      565.26      587.24      6.00 o 
  -4   5   1      774.11      758.67      5.72 o 
  -3   5   1       20.29       19.52      0.59 o 
  -2   5   1      472.85      469.66      3.44 o 
  -1   5   1       49.57       48.18      0.93 o 
   0   5   1        8.87        8.80      0.58 o 
   1   5   1       10.80        6.57      0.42 o 
   2   5   1       12.54       14.41      0.56 o 
   3   5   1       32.51       33.30      0.77 o 
   4   5   1     1516.02     1578.79     10.78 o 
   5   5   1       21.70       16.67      0.76 o 
   6   5   1       68.14       77.74      1.37 o 
   7   5   1       16.19       14.50      1.12 o 
   8   5   1       33.80       34.65      1.38 o 
   9   5   1        4.45        5.13      0.75 o 
  10   5   1        2.27        1.48      0.82 o 
  11   5   1       57.76       61.03      1.88 o 
  12   5   1        0.38        0.33      0.55 o 
  13   5   1       23.65       24.24      1.83 o 
 -15   6   1        5.17        8.57      1.17 o 
 -14   6   1       14.85       15.59      1.37 o 
 -13   6   1        5.14        5.94      0.79 o 
 -12   6   1       46.75       41.36      1.94 o 
 -11   6   1        0.48        0.44      0.55 o 
 -10   6   1       15.26       15.81      0.98 o 
  -9   6   1        3.35        1.43      0.56 o 
  -8   6   1        1.04        0.46      0.29 o 
  -7   6   1       11.08        9.59      0.55 o 
  -6   6   1        0.45       -0.12      0.27 o 
  -5   6   1       14.49       15.55      0.64 o 
  -4   6   1       11.93       14.01      0.62 o 
  -3   6   1      711.71      687.10      4.84 o 
  -2   6   1        0.00        0.96      0.28 o 
  -1   6   1      322.91      336.23      3.73 o 
   0   6   1       14.57       12.78      0.98 o 
   1   6   1      845.24      867.42      6.51 o 
   2   6   1        0.05       -0.02      0.28 o 
   3   6   1      988.96     1046.88      7.64 o 
   4   6   1      157.25      168.74      2.00 o 
   5   6   1       21.22       18.09      0.69 o 
   6   6   1        1.39        2.20      0.38 o 
   7   6   1        0.03       -0.35      0.27 o 
   8   6   1        0.30        0.03      0.34 o 
   9   6   1        0.62        0.41      0.58 o 
  10   6   1       68.00       61.18      1.97 o 
  11   6   1       33.26       34.73      1.59 o 
  12   6   1       12.13       13.56      1.56 o 
  13   6   1        2.68        3.09      1.05 o 
 -15   7   1        0.82        1.18      1.21 o 
 -14   7   1        0.02        0.69      0.64 o 
 -13   7   1        3.13        1.69      0.67 o 
 -12   7   1        0.71        0.65      0.61 o 
 -11   7   1       40.65       29.62      1.34 o 
 -10   7   1        0.10       -0.39      0.53 o 
  -9   7   1        1.32        2.20      0.63 o 
  -8   7   1       13.16       11.23      0.87 o 
  -7   7   1        9.16        8.70      0.58 o 
  -6   7   1       88.50       87.32      1.51 o 
  -5   7   1       84.75       84.62      1.48 o 
  -4   7   1       45.99       46.07      1.12 o 
  -3   7   1        8.76        7.44      0.50 o 
  -2   7   1       39.55       35.15      0.88 o 
  -1   7   1        2.42        2.07      0.39 o 
   0   7   1      196.72      211.01      2.44 o 
   1   7   1       84.67       82.80      1.71 o 
   2   7   1      833.50      839.40      7.00 o 
   3   7   1      243.49      249.99      2.45 o 
   4   7   1       13.32       12.63      0.63 o 
   5   7   1        8.26        8.54      0.56 o 
   6   7   1        2.39        2.24      0.41 o 
   7   7   1        6.64        5.90      0.54 o 
   8   7   1       27.45       30.67      1.48 o 
   9   7   1       20.94       21.19      1.14 o 
  10   7   1        0.39        0.00      0.54 o 
  11   7   1        3.21        3.79      0.84 o 
  12   7   1        1.43        1.69      0.93 o 
  13   7   1        2.48        4.18      1.16 o 
  14   7   1        0.37        0.55      0.84 o 
 -14   8   1        0.11        0.00      0.66 o 
 -13   8   1        2.26        2.71      0.72 o 
 -12   8   1       25.99       29.04      1.42 o 
 -11   8   1        0.00        0.24      0.59 o 
 -10   8   1        5.14        4.79      0.82 o 
  -9   8   1        1.87        1.29      0.65 o 
  -8   8   1        4.72        5.67      0.78 o 
  -7   8   1        2.30        2.28      0.50 o 
  -6   8   1       14.08       14.85      0.77 o 
  -5   8   1      104.56       93.47      1.67 o 
  -4   8   1      133.34      117.69      1.87 o 
  -3   8   1        4.23        4.79      0.49 o 
  -2   8   1       21.00       20.06      0.92 o 
  -1   8   1       69.24       72.80      1.44 o 
   0   8   1       41.87       45.03      1.16 o 
   1   8   1       84.03       85.26      1.57 o 
   2   8   1        4.16        3.03      0.49 o 
   3   8   1       11.19       10.41      0.59 o 
   4   8   1        0.31        0.39      0.35 o 
   5   8   1       19.53       22.36      0.87 o 
   6   8   1        0.36        0.40      0.38 o 
   7   8   1       32.49       32.96      1.05 o 
   8   8   1        9.18        7.68      0.85 o 
   9   8   1       61.03       53.61      1.71 o 
  10   8   1       47.44       49.97      1.72 o 
  11   8   1        2.03        3.48      0.87 o 
  12   8   1        3.75        4.10      0.90 o 
  13   8   1        0.93        0.95      2.39 o 
 -13   9   1        2.53        1.77      0.71 o 
 -12   9   1        0.07       -0.14      0.56 o 
 -11   9   1        1.69        2.63      0.74 o 
 -10   9   1       10.11       11.73      1.08 o 
  -9   9   1        0.27       -0.34      0.54 o 
  -8   9   1        1.39        0.46      0.82 o 
  -7   9   1        3.66        3.94      0.76 o 
  -6   9   1        7.96        7.76      0.69 o 
  -5   9   1       10.17       11.37      0.76 o 
  -4   9   1      378.37      365.08      3.90 o 
  -3   9   1       19.90       16.88      0.77 o 
  -2   9   1       82.80       88.70      1.91 o 
  -1   9   1        2.75        2.58      0.51 o 
   0   9   1       23.15       20.67      0.90 o 
   1   9   1        6.51        6.22      0.62 o 
   2   9   1        3.00        2.74      0.60 o 
   3   9   1       16.48       14.12      0.71 o 
   4   9   1       14.00       12.52      0.74 o 
   5   9   1        2.01        3.86      0.54 o 
   6   9   1        2.04        2.08      0.50 o 
   7   9   1        1.34        2.03      0.52 o 
   8   9   1       15.42       14.00      1.07 o 
   9   9   1       80.70       80.44      2.28 o 
  10   9   1        0.38        0.34      0.67 o 
  11   9   1        4.55        1.13      0.79 o 
  12   9   1        0.01        0.71      0.70 o 
 -11  10   1        0.82        0.69      0.66 o 
 -10  10   1        7.40        6.21      0.97 o 
  -9  10   1       23.53       23.01      1.37 o 
  -8  10   1        0.97        0.55      0.61 o 
  -7  10   1        5.88        5.86      0.88 o 
  -6  10   1       10.52        9.57      0.79 o 
  -5  10   1        5.48        5.85      0.74 o 
  -4  10   1       18.58       17.66      0.94 o 
  -3  10   1       79.56       90.31      1.67 o 
  -2  10   1        0.50        0.62      0.48 o 
  -1  10   1       22.68       23.05      1.09 o 
   0  10   1       17.77       17.03      0.92 o 
   1  10   1        4.06        4.77      0.64 o 
   2  10   1       45.87       44.72      1.36 o 
   3  10   1       76.21       80.35      1.57 o 
   4  10   1        5.33        4.02      0.60 o 
   5  10   1        1.19        1.85      0.51 o 
   6  10   1        0.31        0.64      0.47 o 
   7  10   1        0.23       -0.05      0.63 o 
   8  10   1        0.67        1.25      0.68 o 
   9  10   1        8.77        9.02      1.04 o 
  10  10   1        3.07        3.87      1.64 o 
  11  10   1        0.01       -0.09      0.67 o 
 -10  11   1        6.47        5.02      0.94 o 
  -9  11   1        0.01        0.51      0.70 o 
  -8  11   1        4.73        6.28      0.98 o 
  -7  11   1        3.78        3.39      0.84 o 
  -6  11   1        0.13        0.04      0.64 o 
  -5  11   1       28.80       33.33      2.21 o 
  -4  11   1       20.61       22.36      1.27 o 
  -3  11   1       26.25       29.80      1.68 o 
  -2  11   1       18.95       21.04      0.94 o 
  -1  11   1       17.11       19.06      0.92 o 
   0  11   1        0.33        0.00      0.65 o 
   1  11   1       30.39       27.83      1.17 o 
   2  11   1        2.01        1.85      0.50 o 
   3  11   1       12.40       11.52      0.78 o 
   4  11   1        2.56        2.54      0.58 o 
   5  11   1        3.59        4.48      0.66 o 
   6  11   1        5.19        6.24      0.81 o 
   7  11   1        1.68        3.11      0.78 o 
   8  11   1        2.25        2.62      0.82 o 
   9  11   1        1.77        3.27      0.92 o 
  -7  12   1        3.37        4.72      1.38 o 
  -6  12   1       15.33       16.81      1.31 o 
  -5  12   1        2.86        3.58      0.68 o 
  -4  12   1        9.62        9.85      0.89 o 
  -3  12   1        3.36        4.56      0.68 o 
  -2  12   1       11.80        9.83      0.81 o 
  -1  12   1        1.09        0.22      0.49 o 
   0  12   1        2.31        0.76      0.49 o 
   1  12   1       23.73       26.96      1.20 o 
   2  12   1        0.01        0.16      0.47 o 
   3  12   1       15.37       15.83      0.99 o 
   4  12   1        1.22        0.68      0.52 o 
   5  12   1        0.95        0.84      0.53 o 
   6  12   1        5.34        5.58      0.90 o 
   7  12   1        2.59        2.53      0.82 o 
  -4  13   1       11.31       11.63      0.99 o 
  -3  13   1        8.05        7.74      0.81 o 
  -2  13   1        2.37        2.43      0.60 o 
  -1  13   1        3.68        2.52      0.59 o 
   0  13   1        0.36        0.07      0.47 o 
   1  13   1        7.10        8.37      0.72 o 
   2  13   1        0.01        0.08      0.49 o 
   3  13   1        4.63        4.83      0.72 o 
 -17   0   2        0.07        1.11      0.90 o 
 -16   0   2       10.78       10.74      1.59 o 
 -15   0   2       55.93       54.78      2.82 o 
 -14   0   2      146.12      145.86      4.54 o 
 -13   0   2       57.20       54.91      2.66 o 
 -12   0   2       18.51       14.16      1.47 o 
 -11   0   2       31.18       31.04      1.89 o 
 -10   0   2        1.68        1.22      0.28 o 
  -9   0   2      326.10      363.00      4.21 o 
  -8   0   2      412.38      429.33      4.78 o 
  -7   0   2      204.23      212.04      2.71 o 
  -6   0   2     1809.41     1854.98     17.25 o 
  -5   0   2     1656.17     1656.39     15.43 o 
  -4   0   2     2777.39     2677.31     24.34 o 
  -3   0   2      170.89      165.35      2.10 o 
  -2   0   2      747.73      767.75      6.41 o 
  -1   0   2      493.84      440.41      3.63 o 
   0   0   2     4402.29     4138.64     38.51 o 
   1   0   2     1749.46     1803.54     13.85 o 
   2   0   2      350.88      358.12      5.59 o 
   3   0   2     1289.84     1344.48     17.80 o 
   4   0   2       15.01       12.80      0.94 o 
   5   0   2      224.06      242.35      2.84 o 
   6   0   2        0.95        1.06      0.49 o 
   7   0   2     1060.37     1220.82     15.11 o 
   8   0   2       13.79       15.16      0.70 o 
   9   0   2      330.26      311.33      3.86 o 
  10   0   2        4.07        7.37      0.64 o 
  11   0   2       17.48       13.60      0.87 o 
  12   0   2       38.18       34.31      2.11 o 
 -17   1   2        0.20       -0.33      0.51 o 
 -16   1   2        0.08        0.72      0.57 o 
 -15   1   2        0.32       -0.17      0.64 o 
 -14   1   2       94.82       82.55      2.41 o 
 -13   1   2       12.96       14.04      1.12 o 
 -12   1   2       13.71       14.70      1.05 o 
 -11   1   2       41.06       37.52      1.00 o 
 -10   1   2      119.45      119.60      1.79 o 
  -9   1   2       26.37       25.39      0.80 o 
  -8   1   2     2313.80     2509.48     19.08 o 
  -7   1   2      130.89      144.35      1.45 o 
  -6   1   2        5.78       10.09      0.35 o 
  -5   1   2      305.49      291.65      2.40 o 
  -4   1   2       82.33      105.89      1.54 o 
  -3   1   2      250.86      301.60      2.13 o 
  -2   1   2      859.87      987.58      5.93 o 
  -1   1   2    10502.32     9713.13     76.65 o 
   0   1   2     3793.06     3757.03     40.37 o 
   1   1   2      273.82      304.41      3.46 o 
   2   1   2        4.55        3.67      0.33 o 
   3   1   2        0.94        1.20      0.28 o 
   4   1   2      305.57      324.11      2.99 o 
   5   1   2     1711.23     1865.05     20.75 o 
   6   1   2      259.60      315.55      3.18 o 
   7   1   2      217.61      197.60      1.87 o 
   8   1   2        4.11        4.51      0.31 o 
   9   1   2        1.87        0.73      0.25 o 
  10   1   2      136.93      130.46      1.57 o 
  11   1   2       98.24      107.19      2.60 o 
  12   1   2      614.37      683.58      7.68 o 
  13   1   2       11.26       13.42      1.31 o 
 -17   2   2        0.90        1.65      0.89 o 
 -16   2   2        0.00        0.66      0.63 o 
 -15   2   2       28.14       29.59      1.58 o 
 -14   2   2       81.50       76.85      3.38 o 
 -13   2   2       50.03       54.19      1.91 o 
 -12   2   2      101.45       96.56      2.45 o 
 -11   2   2      107.28       99.37      1.75 o 
 -10   2   2       50.66       49.75      1.62 o 
  -9   2   2      375.35      371.47      3.90 o 
  -8   2   2       40.95       41.80      1.05 o 
  -7   2   2     1874.63     1994.82     15.44 o 
  -6   2   2        1.82        1.19      0.19 o 
  -5   2   2      159.43      181.43      2.14 o 
  -4   2   2       66.57       55.17      0.73 o 
  -3   2   2     2348.93     2401.17     13.86 o 
  -1   2   2     3268.27     3298.04     19.84 o 
   0   2   2     1887.68     1965.01     16.82 o 
   1   2   2      445.54      466.84      4.93 o 
   2   2   2      199.43      201.86      3.19 o 
   3   2   2      311.19      316.16      2.86 o 
   4   2   2      163.05      189.06      3.51 o 
   5   2   2      470.48      493.58      4.25 o 
   6   2   2      918.96     1071.93      8.47 o 
   7   2   2       94.10       87.91      1.30 o 
   8   2   2       49.19       55.39      1.10 o 
   9   2   2       18.54       13.82      0.52 o 
  10   2   2       36.40       37.89      0.85 o 
  11   2   2      787.86      829.13      7.27 o 
  12   2   2       69.03       68.34      3.86 o 
  13   2   2       39.16       43.42      2.20 o 
 -17   3   2        1.62        3.21      0.82 o 
 -16   3   2       15.09       15.29      1.78 o 
 -15   3   2        0.08       -0.27      0.59 o 
 -14   3   2        5.44        6.71      1.31 o 
 -13   3   2       53.43       55.97      3.55 o 
 -12   3   2        8.18       10.66      0.74 o 
 -11   3   2       11.26       10.20      0.70 o 
 -10   3   2      158.45      146.97      2.64 o 
  -9   3   2       14.58       14.06      0.74 o 
  -8   3   2       51.48       52.15      1.22 o 
  -7   3   2      234.21      218.43      2.70 o 
  -6   3   2     1166.27     1257.95      7.81 o 
  -5   3   2      904.95      884.95      5.67 o 
  -4   3   2      249.82      270.27      3.42 o 
  -3   3   2     3361.26     3408.99     19.50 o 
  -2   3   2     1595.40     1645.39      8.87 o 
  -1   3   2      428.44      491.33      3.01 o 
   0   3   2      872.12      828.42      5.20 o 
   1   3   2      893.38      911.90      7.39 o 
   2   3   2      209.90      213.22      2.81 o 
   3   3   2       36.17       39.61      0.78 o 
   4   3   2        0.21        0.57      0.32 o 
   5   3   2       10.14        7.90      1.42 o 
   6   3   2      213.25      230.20      2.46 o 
   7   3   2      344.06      351.65      3.41 o 
   8   3   2       72.48       70.75      1.22 o 
   9   3   2       55.80       46.86      1.41 o 
  10   3   2      798.15      826.49      9.95 o 
  11   3   2       19.57       17.03      1.54 o 
  12   3   2       17.37       17.94      1.57 o 
 -16   4   2        5.12        5.79      1.02 o 
 -15   4   2        1.67        1.74      0.73 o 
 -14   4   2        0.17        0.25      1.22 o 
 -13   4   2      122.17      108.42      2.86 o 
 -12   4   2        5.67        7.11      0.70 o 
 -11   4   2       20.87       23.25      1.02 o 
 -10   4   2        1.84        1.09      0.57 o 
  -9   4   2      115.36      114.37      2.02 o 
  -8   4   2       10.92        9.95      0.61 o 
  -7   4   2       73.53       77.94      1.66 o 
  -6   4   2        0.87        0.25      0.18 o 
  -5   4   2      129.30      126.44      1.39 o 
  -4   4   2       10.97       10.45      0.48 o 
  -3   4   2      945.37      950.27      6.08 o 
  -2   4   2      420.40      425.82      3.08 o 
  -1   4   2      112.54      135.45      1.38 o 
   0   4   2     3304.33     3186.16     20.40 o 
   1   4   2       63.32       68.96      1.06 o 
   2   4   2       49.81       42.89      1.01 o 
   3   4   2       48.38       44.07      0.92 o 
   4   4   2      113.00       98.98      1.44 o 
   5   4   2        0.00        0.92      0.52 o 
   6   4   2      229.09      224.46      2.52 o 
   7   4   2       96.26      103.84      2.47 o 
   8   4   2       11.38       10.54      1.02 o 
   9   4   2       60.41       57.01      1.17 o 
  10   4   2       41.17       44.30      1.48 o 
  11   4   2        8.84        8.43      1.21 o 
  12   4   2        0.82        2.95      0.96 o 
  13   4   2       76.05       70.14      2.95 o 
 -16   5   2       10.59       12.94      1.36 o 
 -15   5   2        6.22        4.27      0.91 o 
 -14   5   2       15.78       16.01      2.18 o 
 -13   5   2        0.09       -0.13      0.45 o 
 -12   5   2       58.48       45.10      1.29 o 
 -11   5   2       19.67       16.11      0.82 o 
 -10   5   2       11.97       11.40      0.87 o 
  -9   5   2        2.16        1.72      0.40 o 
  -8   5   2       92.23      103.19      1.30 o 
  -7   5   2        5.62        4.62      0.35 o 
  -6   5   2       12.47       14.87      0.55 o 
  -5   5   2        0.69        1.11      0.28 o 
  -4   5   2      182.68      164.96      1.92 o 
  -3   5   2     1563.09     1609.78      9.82 o 
  -2   5   2      362.70      350.53      2.78 o 
  -1   5   2      213.90      233.39      2.09 o 
   0   5   2       64.29       60.58      1.06 o 
   1   5   2     1017.15     1066.49      8.10 o 
   2   5   2        6.07        4.72      0.40 o 
   3   5   2        9.69        6.95      0.41 o 
   4   5   2        1.50        2.69      0.36 o 
   5   5   2       57.67       56.63      1.16 o 
   6   5   2       62.88       65.32      1.72 o 
   7   5   2       93.83       99.35      1.63 o 
   8   5   2        2.93        2.64      0.46 o 
   9   5   2        0.02        0.14      0.53 o 
  10   5   2       40.90       36.28      2.18 o 
  11   5   2        0.17       -0.55      0.74 o 
  12   5   2        6.53        9.11      1.40 o 
  13   5   2        3.88        3.23      1.06 o 
 -15   6   2        1.31        2.16      1.14 o 
 -14   6   2        7.80        7.71      0.93 o 
 -13   6   2        1.78        1.54      0.53 o 
 -12   6   2       10.10       13.42      0.86 o 
 -11   6   2        6.82        4.56      0.60 o 
 -10   6   2        6.75        5.95      0.63 o 
  -9   6   2        1.72        1.94      0.46 o 
  -8   6   2       16.36       11.76      0.54 o 
  -7   6   2      253.61      261.87      2.78 o 
  -6   6   2       73.46       75.15      1.32 o 
  -5   6   2      107.49      102.36      1.57 o 
  -4   6   2     1526.68     1576.67     11.05 o 
  -3   6   2      371.50      366.05      3.04 o 
  -2   6   2      187.14      186.19      1.93 o 
  -1   6   2       47.83       36.59      0.84 o 
   0   6   2      366.29      356.55      3.30 o 
   1   6   2        2.48        1.65      0.86 o 
   2   6   2       12.71       10.49      0.56 o 
   3   6   2       31.15       36.65      1.06 o 
   4   6   2        1.51        0.84      0.32 o 
   5   6   2       67.58       75.51      1.31 o 
   6   6   2       43.11       45.90      1.15 o 
   7   6   2       43.74       48.29      1.51 o 
   8   6   2      155.09      152.84      2.25 o 
   9   6   2       57.01       55.71      1.87 o 
  10   6   2        4.26        4.32      1.15 o 
  11   6   2       15.21       15.05      1.69 o 
  12   6   2        0.14        0.52      0.96 o 
  13   6   2        0.10       -0.49      0.79 o 
 -15   7   2       10.60       12.07      2.34 o 
 -14   7   2        1.00        0.28      0.58 o 
 -13   7   2        1.61        1.33      0.66 o 
 -12   7   2       20.65       18.73      1.40 o 
 -11   7   2       11.97       13.08      1.04 o 
 -10   7   2        2.77        2.40      0.68 o 
  -9   7   2       21.03       22.11      1.17 o 
  -8   7   2       35.60       37.74      1.37 o 
  -7   7   2      156.08      160.53      2.15 o 
  -6   7   2      200.36      191.92      2.39 o 
  -5   7   2       50.08       39.47      1.05 o 
  -4   7   2        4.55        5.05      0.49 o 
  -3   7   2       11.72        9.40      0.57 o 
  -2   7   2      571.69      600.93      4.54 o 
  -1   7   2        5.17        8.55      0.52 o 
   0   7   2       57.55       57.38      1.22 o 
   1   7   2       38.90       42.66      1.06 o 
   2   7   2        5.12        5.29      0.51 o 
   3   7   2       47.82       40.48      1.18 o 
   4   7   2      145.89      146.09      2.02 o 
   5   7   2       63.84       64.00      1.63 o 
   6   7   2        3.86        3.71      0.47 o 
   7   7   2       29.91       30.82      0.99 o 
   8   7   2        7.72       10.99      0.74 o 
   9   7   2       13.03       12.12      1.64 o 
  10   7   2       71.59       84.64      3.55 o 
  11   7   2        0.01       -0.15      0.98 o 
  12   7   2        0.15       -0.01      0.87 o 
  13   7   2        1.12       -0.73      0.70 o 
  14   7   2        1.72        0.83      0.92 o 
 -14   8   2        0.60        1.33      1.11 o 
 -13   8   2        0.20        1.20      0.64 o 
 -12   8   2        0.06       -0.35      0.60 o 
 -11   8   2        0.14        0.68      0.66 o 
 -10   8   2        0.11       -0.27      0.54 o 
  -9   8   2       13.55       12.36      1.03 o 
  -8   8   2       31.81       29.37      1.38 o 
  -7   8   2       68.79       66.81      1.47 o 
  -6   8   2       36.27       36.26      1.12 o 
  -5   8   2      576.54      581.51      5.24 o 
  -4   8   2       32.68       31.88      1.06 o 
  -3   8   2       10.61       11.59      0.61 o 
  -2   8   2        1.43        1.99      0.77 o 
  -1   8   2       31.67       30.59      1.57 o 
   0   8   2        8.27        7.79      0.61 o 
   1   8   2       22.86       18.76      0.80 o 
   2   8   2       32.17       28.68      1.31 o 
   3   8   2       26.61       23.22      0.87 o 
   4   8   2       92.97       98.47      1.69 o 
   5   8   2       54.25       59.78      1.32 o 
   6   8   2       28.53       29.20      1.01 o 
   7   8   2       12.56       14.52      0.80 o 
   8   8   2       27.24       24.66      1.25 o 
   9   8   2       51.55       56.38      2.26 o 
  10   8   2        7.28        6.03      1.02 o 
  11   8   2        0.76        0.34      0.83 o 
  12   8   2        1.16        2.31      0.88 o 
  13   8   2        0.29        0.31      0.60 o 
 -13   9   2        0.09        0.24      0.66 o 
 -12   9   2        0.27        0.46      0.64 o 
 -11   9   2        3.26        2.50      0.80 o 
 -10   9   2       11.43       10.34      1.49 o 
  -9   9   2        1.06        0.30      0.61 o 
  -8   9   2        0.83        0.04      0.59 o 
  -7   9   2       43.60       37.92      1.61 o 
  -6   9   2       91.14       90.76      2.48 o 
  -5   9   2        3.36        2.37      0.58 o 
  -4   9   2       77.15       79.78      1.69 o 
  -3   9   2        7.12        5.11      0.57 o 
  -2   9   2       66.31       68.80      1.38 o 
  -1   9   2       11.34       12.61      0.94 o 
   0   9   2       44.87       40.99      1.20 o 
   1   9   2       75.51       73.21      1.90 o 
   2   9   2       61.50       56.32      1.40 o 
   3   9   2       74.03       71.16      1.50 o 
   4   9   2        0.11       -0.11      0.36 o 
   5   9   2       11.55       11.66      0.73 o 
   6   9   2       56.56       61.65      1.47 o 
   7   9   2       23.83       24.01      1.17 o 
   8   9   2       18.69       20.65      1.55 o 
   9   9   2       10.89       12.19      1.31 o 
  10   9   2        3.46        4.83      1.01 o 
  11   9   2        4.07        4.27      1.88 o 
  12   9   2        0.32        0.10      0.62 o 
 -11  10   2        0.01       -0.50      0.77 o 
 -10  10   2        0.67       -0.80      0.85 o 
  -9  10   2        4.14        3.81      0.90 o 
  -8  10   2        9.23        7.68      1.01 o 
  -7  10   2        6.17        6.16      0.91 o 
  -6  10   2      128.26      130.98      2.29 o 
  -5  10   2        0.02        0.49      0.50 o 
  -4  10   2       69.80       72.72      1.68 o 
  -3  10   2       11.90       13.77      0.79 o 
  -2  10   2        3.43        3.41      0.55 o 
  -1  10   2        0.23       -0.49      0.38 o 
   0  10   2        3.16        2.63      0.51 o 
   1  10   2       23.14       23.37      1.02 o 
   2  10   2        7.25        9.88      0.77 o 
   3  10   2        7.74        7.64      0.68 o 
   4  10   2        1.04        0.95      0.52 o 
   5  10   2        0.16        0.00      0.43 o 
   6  10   2       21.04       21.78      1.14 o 
   7  10   2       45.07       54.92      2.34 o 
   8  10   2        1.31        1.36      0.84 o 
   9  10   2        2.74        2.84      0.94 o 
  10  10   2        0.95        0.71      0.77 o 
 -10  11   2        0.28        0.10      0.73 o 
  -9  11   2        0.07       -1.13      0.83 o 
  -8  11   2        3.98        6.37      0.96 o 
  -7  11   2        1.77        1.61      0.92 o 
  -6  11   2        0.35       -0.32      0.65 o 
  -5  11   2      141.48      158.21      2.67 o 
  -4  11   2       43.95       43.04      2.62 o 
  -3  11   2       26.16       25.35      1.03 o 
  -2  11   2        2.42        1.18      0.47 o 
  -1  11   2        4.00        4.21      0.59 o 
   0  11   2       13.16       12.79      0.88 o 
   1  11   2        1.37        1.11      0.52 o 
   2  11   2        4.22        4.49      0.96 o 
   3  11   2        5.06        3.96      0.68 o 
   4  11   2        1.10        1.46      0.50 o 
   5  11   2        5.00        5.67      0.67 o 
   6  11   2        0.24       -0.21      0.49 o 
   7  11   2        0.33        0.24      0.76 o 
   8  11   2       28.75       28.19      1.85 o 
  -7  12   2        0.21       -0.22      0.62 o 
  -6  12   2        0.32       -0.18      0.68 o 
  -5  12   2        1.64        1.66      0.60 o 
  -4  12   2       10.68       12.39      0.97 o 
  -3  12   2       21.39       21.57      1.04 o 
  -2  12   2        1.08       -0.55      0.59 o 
  -1  12   2        0.24        0.34      0.47 o 
   0  12   2        1.95        1.37      0.51 o 
   1  12   2        3.33        2.42      0.57 o 
   2  12   2        1.33        1.39      0.52 o 
   3  12   2        0.97        1.53      0.56 o 
   4  12   2        6.20        6.61      0.97 o 
   5  12   2        4.95        6.10      0.73 o 
   6  12   2        0.01       -0.82      0.55 o 
  -3  13   2        0.66       -0.39      0.50 o 
  -2  13   2        2.46        1.86      0.72 o 
  -1  13   2        4.73        5.30      0.71 o 
   0  13   2        0.01       -0.23      0.47 o 
   1  13   2        0.09        0.79      0.40 o 
   2  13   2        4.68        6.13      0.89 o 
 -17   1   3        0.77        1.12      0.65 o 
 -16   1   3        5.11        3.85      0.84 o 
 -15   1   3        1.26        2.71      1.19 o 
 -14   1   3       43.59       41.49      1.80 o 
 -13   1   3        2.75        3.02      0.74 o 
 -12   1   3        0.01       -0.54      0.49 o 
 -11   1   3       13.77       15.16      0.72 o 
 -10   1   3       63.24       70.06      1.00 o 
  -9   1   3      355.34      357.34      6.13 o 
  -8   1   3        1.09        1.11      0.27 o 
  -7   1   3     1357.17     1429.84      9.75 o 
  -6   1   3      412.19      428.75      3.63 o 
  -5   1   3       44.69       39.40      0.78 o 
  -4   1   3       14.69       16.25      0.44 o 
  -3   1   3     2488.46     2454.99     14.17 o 
  -2   1   3      245.15      205.34      1.67 o 
  -1   1   3      778.24      770.82      5.69 o 
   0   1   3       29.89       25.28      0.60 o 
   1   1   3        6.40        6.56      0.34 o 
   2   1   3        0.11        0.18      0.18 o 
   3   1   3       67.89       65.00      1.39 o 
   4   1   3      332.41      349.49      4.22 o 
   5   1   3     1373.23     1431.72     20.21 o 
   6   1   3       36.73       45.83      1.30 o 
   7   1   3      103.59      127.43      1.61 o 
   8   1   3        5.58        4.66      0.38 o 
   9   1   3      406.25      444.65      4.22 o 
  10   1   3       56.23       58.36      1.61 o 
  11   1   3       86.39       77.08      2.75 o 
 -17   2   3        1.69        2.15      0.72 o 
 -16   2   3       40.41       39.88      2.49 o 
 -15   2   3        7.90        5.50      0.95 o 
 -14   2   3       41.83       35.85      1.70 o 
 -13   2   3        8.92        7.04      0.96 o 
 -12   2   3        1.20        0.82      0.78 o 
 -11   2   3        5.04        4.79      0.52 o 
 -10   2   3       15.02       13.61      0.72 o 
  -9   2   3      271.61      290.48      3.36 o 
  -8   2   3      406.62      416.85      3.45 o 
  -7   2   3       35.13       38.06      0.70 o 
  -6   2   3      219.98      238.44      2.02 o 
  -5   2   3      306.69      305.32      2.39 o 
  -4   2   3      251.73      239.72      1.98 o 
  -3   2   3     2604.18     2798.10     16.13 o 
  -2   2   3        3.83        5.95      0.31 o 
  -1   2   3      660.76      700.71      4.50 o 
   0   2   3       12.66       12.68      0.42 o 
   1   2   3      263.30      243.57      3.14 o 
   2   2   3        0.06       -0.41      0.27 o 
   3   2   3       20.96       30.74      1.01 o 
   4   2   3      574.78      618.57      6.69 o 
   5   2   3     1273.89     1449.43     14.05 o 
   6   2   3      186.62      232.33      4.87 o 
   7   2   3       48.24       43.73      0.84 o 
   8   2   3        1.88        0.28      0.24 o 
   9   2   3        0.55        1.08      0.31 o 
  10   2   3      384.33      384.93     10.07 o 
  11   2   3       24.63       28.32      1.88 o 
  12   2   3       20.40       21.90      1.67 o 
 -17   3   3        0.01        0.30      0.59 o 
 -16   3   3        4.02        1.48      0.76 o 
 -15   3   3        0.88        0.60      0.89 o 
 -14   3   3        6.68        7.19      1.06 o 
 -13   3   3        0.00       -0.44      0.58 o 
 -12   3   3       53.84       52.28      1.40 o 
 -11   3   3       19.72       19.33      1.01 o 
 -10   3   3       85.00       75.91      1.62 o 
  -9   3   3       27.57       24.48      0.85 o 
  -8   3   3      200.16      197.75      1.85 o 
  -7   3   3        0.04       -0.08      0.19 o 
  -6   3   3      427.49      404.70      3.07 o 
  -5   3   3       18.02       19.01      0.55 o 
  -4   3   3       69.88       64.57      0.93 o 
  -3   3   3      778.88      827.24      5.36 o 
  -2   3   3       57.83       58.29      0.75 o 
  -1   3   3      270.04      281.26      1.98 o 
   0   3   3      492.18      480.03      3.37 o 
   1   3   3      103.67      118.45      1.92 o 
   2   3   3      299.38      287.19      5.68 o 
   3   3   3       14.84       16.64      0.51 o 
   4   3   3      144.58      164.32      2.20 o 
   5   3   3       50.13       49.53      0.93 o 
   6   3   3        2.84        3.27      0.45 o 
   7   3   3      115.05      108.10      1.50 o 
   8   3   3       45.75       48.10      0.98 o 
   9   3   3       80.94       74.00      1.80 o 
  10   3   3        5.65        7.84      1.31 o 
  11   3   3        0.00        0.04      0.68 o 
  12   3   3        3.61        4.48      1.03 o 
 -16   4   3        1.37        2.43      0.84 o 
 -15   4   3       11.10       13.85      1.07 o 
 -14   4   3       55.03       47.12      2.26 o 
 -13   4   3       29.36       25.89      1.56 o 
 -12   4   3       51.56       55.68      1.36 o 
 -11   4   3        0.18        0.15      0.39 o 
 -10   4   3       89.51       76.65      1.52 o 
  -9   4   3        1.21        0.55      0.38 o 
  -8   4   3       58.79       60.72      0.95 o 
  -7   4   3      173.66      158.93      1.68 o 
  -6   4   3        6.48        4.80      0.38 o 
  -5   4   3      118.34      127.66      2.02 o 
  -4   4   3     1527.45     1548.90     11.61 o 
  -3   4   3     1702.44     1765.17     10.67 o 
  -2   4   3      218.75      239.30      2.13 o 
  -1   4   3     2522.09     2777.54     20.23 o 
   0   4   3      490.32      493.45      3.55 o 
   1   4   3       11.76       11.03      0.48 o 
   2   4   3      108.71      130.20      3.57 o 
   3   4   3      268.11      255.10      3.54 o 
   4   4   3       16.00       18.43      0.64 o 
   5   4   3      204.22      211.49      2.41 o 
   6   4   3       17.41       14.59      0.66 o 
   7   4   3       17.32       19.17      1.36 o 
   8   4   3        1.97        2.50      0.39 o 
   9   4   3       80.12       86.60      2.04 o 
  10   4   3      316.62      367.38      7.55 o 
  11   4   3       41.98       43.06      2.37 o 
  12   4   3       10.03       12.28      1.50 o 
  13   4   3        0.83       -0.04      0.73 o 
 -16   5   3        0.21        1.11      0.60 o 
 -15   5   3        5.92        7.35      0.94 o 
 -14   5   3       11.40       10.50      1.02 o 
 -13   5   3        1.63        1.37      0.50 o 
 -12   5   3        1.03        0.21      0.43 o 
 -11   5   3        5.96        3.10      0.53 o 
 -10   5   3       24.98       21.70      0.90 o 
  -9   5   3       48.40       56.02      1.43 o 
  -8   5   3       47.54       53.49      0.97 o 
  -7   5   3      420.68      405.20      3.92 o 
  -6   5   3       69.80       63.61      1.06 o 
  -5   5   3       64.93       72.55      1.52 o 
  -4   5   3     2896.49     2940.96     20.36 o 
  -3   5   3      106.98       86.74      1.09 o 
  -2   5   3        0.03        1.96      0.54 o 
  -1   5   3      681.60      667.53      4.69 o 
   0   5   3      323.35      367.62      3.07 o 
   1   5   3       20.11       21.80      1.01 o 
   2   5   3       28.22       27.78      0.88 o 
   3   5   3       42.30       38.17      1.27 o 
   4   5   3       52.90       55.17      1.38 o 
   5   5   3        3.97        3.03      0.42 o 
   6   5   3      134.11      130.04      1.91 o 
   7   5   3        0.48        0.35      0.36 o 
   8   5   3       18.56       21.01      1.08 o 
   9   5   3      374.91      393.01      8.05 o 
  10   5   3       11.69        6.46      1.27 o 
  11   5   3        0.55        0.81      0.95 o 
  12   5   3       17.30       21.19      1.94 o 
  13   5   3       11.17       12.11      1.59 o 
 -15   6   3        0.25        1.21      0.93 o 
 -14   6   3       14.40       14.33      1.15 o 
 -13   6   3       10.24       12.45      1.35 o 
 -12   6   3        1.74        3.16      0.57 o 
 -11   6   3        4.82        4.96      0.63 o 
 -10   6   3       21.95       20.41      0.94 o 
  -9   6   3       43.54       42.28      1.83 o 
  -8   6   3       39.68       39.47      1.19 o 
  -7   6   3       44.06       44.08      0.99 o 
  -6   6   3      353.78      347.08      3.08 o 
  -5   6   3       40.25       44.50      1.08 o 
  -4   6   3       92.30       86.04      1.82 o 
  -3   6   3      237.83      256.42      2.41 o 
  -2   6   3        2.50        2.43      0.38 o 
  -1   6   3      663.57      680.09      4.87 o 
   0   6   3       60.54       61.80      1.09 o 
   1   6   3        8.28        6.77      0.50 o 
   2   6   3       38.81       38.20      1.09 o 
   3   6   3      126.17      115.83      1.94 o 
   4   6   3       79.63       81.23      1.35 o 
   5   6   3       40.23       41.12      1.56 o 
   6   6   3       37.76       36.91      1.10 o 
   7   6   3      123.46      121.67      1.97 o 
   8   6   3       30.90       28.48      1.35 o 
   9   6   3        0.13       -1.29      0.86 o 
  10   6   3       31.00       30.09      2.26 o 
  11   6   3        1.40        1.47      1.02 o 
  12   6   3       20.51       20.36      1.99 o 
  13   6   3        0.31        2.37      1.05 o 
 -14   7   3        0.95        1.13      0.52 o 
 -13   7   3        2.45        3.81      0.64 o 
 -12   7   3        1.47        0.78      0.60 o 
 -11   7   3        0.56       -0.42      0.40 o 
 -10   7   3        2.50        1.72      0.57 o 
  -9   7   3       36.04       36.23      1.26 o 
  -8   7   3        0.72        0.54      0.58 o 
  -7   7   3       82.78       81.99      4.68 o 
  -6   7   3      309.42      312.67      4.31 o 
  -5   7   3      179.57      178.76      2.37 o 
  -4   7   3        0.01        0.27      0.35 o 
  -3   7   3        0.56        0.60      0.36 o 
  -2   7   3       85.42       94.85      1.43 o 
  -1   7   3        7.00        6.74      0.49 o 
   0   7   3        2.11        1.88      0.36 o 
   1   7   3       43.67       42.71      1.09 o 
   2   7   3       65.17       64.66      2.19 o 
   3   7   3      100.31      105.69      1.93 o 
   4   7   3       50.84       50.82      1.15 o 
   5   7   3        0.01       -0.39      0.34 o 
   6   7   3       10.43        9.22      0.63 o 
   7   7   3      116.84      117.99      2.64 o 
   8   7   3       23.00       23.45      1.29 o 
   9   7   3        3.90        4.12      1.24 o 
  10   7   3       12.61       13.37      1.76 o 
  11   7   3        7.89        8.18      1.56 o 
  12   7   3        0.22        1.09      0.95 o 
  13   7   3        0.55        2.08      1.14 o 
 -14   8   3        0.75        2.42      0.77 o 
 -13   8   3        4.06        4.42      0.86 o 
 -12   8   3        0.07        0.37      0.83 o 
 -11   8   3       12.15       12.46      1.11 o 
 -10   8   3       10.54        7.64      0.94 o 
  -9   8   3        3.82        3.57      0.77 o 
  -8   8   3       26.67       22.34      1.54 o 
  -7   8   3       32.03       35.16      1.17 o 
  -6   8   3      414.18      410.66      7.10 o 
  -5   8   3      918.44      946.83      7.67 o 
  -4   8   3       21.93       27.28      1.12 o 
  -3   8   3        0.69        0.29      0.39 o 
  -2   8   3        0.09        0.15      0.33 o 
  -1   8   3       60.92       59.09      1.21 o 
   0   8   3       42.20       50.51      1.49 o 
   1   8   3      220.71      227.45      2.76 o 
   2   8   3       22.27       22.49      1.08 o 
   3   8   3        5.28        3.88      0.59 o 
   4   8   3        5.59        4.41      0.52 o 
   5   8   3       14.23       15.39      0.77 o 
   6   8   3        0.39       -0.59      0.39 o 
   7   8   3        0.19        0.47      0.90 o 
   8   8   3      135.37      142.63      3.51 o 
   9   8   3        3.16        4.11      0.96 o 
  10   8   3       14.69       16.34      1.45 o 
  11   8   3        0.72        1.14      0.76 o 
  12   8   3        0.01        0.38      0.63 o 
 -12   9   3        0.04        0.15      0.65 o 
 -11   9   3        0.28       -0.58      0.62 o 
 -10   9   3        2.94        2.82      0.78 o 
  -9   9   3        0.46        0.17      0.61 o 
  -8   9   3       12.69       14.58      1.16 o 
  -7   9   3       49.74       54.22      1.84 o 
  -6   9   3        1.78        1.90      0.56 o 
  -5   9   3       34.66       27.48      1.17 o 
  -4   9   3        0.70        1.18      0.56 o 
  -3   9   3       65.15       67.09      1.39 o 
  -2   9   3        1.50        1.40      0.43 o 
  -1   9   3        0.81        1.21      0.40 o 
   0   9   3        0.73        0.99      0.42 o 
   1   9   3       11.78       12.13      0.69 o 
   2   9   3        0.92        0.75      0.45 o 
   3   9   3        1.03        1.89      0.52 o 
   4   9   3        3.81        3.28      0.51 o 
   5   9   3        0.75       -0.09      0.42 o 
   6   9   3       16.00       16.58      1.05 o 
   7   9   3        0.87        0.56      0.57 o 
   8   9   3       12.07       13.60      2.20 o 
   9   9   3        9.41       10.35      2.98 o 
  10   9   3        0.78        0.70      0.87 o 
  11   9   3        0.21        1.16      0.78 o 
 -11  10   3        0.00       -0.09      0.60 o 
 -10  10   3        1.71        2.11      0.75 o 
  -9  10   3        0.25        0.39      0.75 o 
  -8  10   3       36.74       39.59      1.72 o 
  -7  10   3       22.75       21.31      1.72 o 
  -6  10   3       42.77       42.87      1.38 o 
  -5  10   3        5.74        6.61      0.75 o 
  -4  10   3       59.97       58.29      1.56 o 
  -3  10   3        0.81       -0.02      0.43 o 
  -2  10   3        6.07        5.77      0.60 o 
  -1  10   3        0.89        1.24      0.62 o 
   0  10   3        1.49        1.03      0.46 o 
   1  10   3        0.16        0.43      0.39 o 
   2  10   3        0.33        0.08      0.45 o 
   3  10   3        0.02       -0.52      0.35 o 
   4  10   3       12.32       12.91      0.82 o 
   5  10   3        5.24        5.06      0.65 o 
   6  10   3        0.20       -0.43      0.53 o 
   7  10   3        0.37        0.74      0.84 o 
   8  10   3       16.34       18.46      1.62 o 
   9  10   3        1.28        2.43      0.88 o 
  -9  11   3        0.87       -0.36      0.66 o 
  -8  11   3        0.98       -0.02      0.65 o 
  -7  11   3       10.03       10.32      1.14 o 
  -6  11   3        3.84        4.52      1.05 o 
  -5  11   3       12.59       13.10      0.94 o 
  -4  11   3        1.95        1.89      0.60 o 
  -3  11   3        0.34        0.20      0.48 o 
  -2  11   3        2.65        3.55      0.58 o 
  -1  11   3        2.69        3.03      0.56 o 
   0  11   3       23.85       23.24      1.05 o 
   1  11   3        0.10       -0.30      0.39 o 
   2  11   3        3.37        2.30      0.54 o 
   3  11   3        5.13        6.27      0.69 o 
   4  11   3        1.93        2.03      0.56 o 
   5  11   3        2.91        2.06      0.80 o 
   6  11   3        0.12       -0.53      0.54 o 
   7  11   3        8.29       10.77      1.85 o 
   8  11   3        0.27       -0.04      0.95 o 
  -7  12   3        3.48        2.96      1.03 o 
  -6  12   3        0.23       -0.40      0.75 o 
  -5  12   3        5.75        3.27      0.68 o 
  -4  12   3        7.42        7.22      0.85 o 
  -3  12   3        1.62        2.67      0.65 o 
  -2  12   3        7.73        8.73      0.89 o 
  -1  12   3        5.76        6.52      0.79 o 
   0  12   3       17.67       18.02      0.98 o 
   1  12   3        7.52        8.84      0.79 o 
   2  12   3       19.42       19.13      0.94 o 
   3  12   3        5.80        5.90      0.72 o 
   4  12   3        1.57        0.77      0.53 o 
   5  12   3        0.01        0.09      0.57 o 
 -17   0   4        4.80        5.33      1.41 o 
 -16   0   4       12.78       14.99      1.94 o 
 -15   0   4        0.48        1.21      0.92 o 
 -14   0   4        1.27        1.92      1.03 o 
 -13   0   4       27.29       25.20      2.01 o 
 -12   0   4        4.16        3.78      1.06 o 
 -11   0   4       60.22       57.10      2.71 o 
 -10   0   4        3.41        4.54      1.08 o 
  -9   0   4      657.64      684.67     11.57 o 
  -8   0   4       54.13       56.19      2.47 o 
  -7   0   4       24.67       20.78      0.92 o 
  -6   0   4      274.33      252.68      3.59 o 
  -5   0   4       44.44       37.27      0.84 o 
  -4   0   4       93.74       79.68      1.55 o 
  -3   0   4      135.45      142.04      1.72 o 
  -2   0   4      288.14      305.33      4.39 o 
  -1   0   4      489.87      496.10      5.44 o 
   0   0   4      499.66      570.42      6.04 o 
   1   0   4        0.53       -0.15      0.30 o 
   2   0   4       34.27       35.98      0.98 o 
   3   0   4      492.91      515.42      5.45 o 
   4   0   4     4581.22     5174.03     47.29 o 
   5   0   4        2.55        1.64      0.70 o 
   6   0   4       22.80       18.89      1.40 o 
   7   0   4       19.33       19.86      1.43 o 
   8   0   4        2.53        1.06      0.71 o 
   9   0   4        1.20        2.12      0.77 o 
  10   0   4       57.01       47.19      2.26 o 
  11   0   4       13.53       10.58      1.24 o 
 -17   1   4        0.50        0.38      0.61 o 
 -16   1   4       21.70       23.15      1.57 o 
 -15   1   4        0.59        0.71      0.65 o 
 -14   1   4        1.57        1.58      0.71 o 
 -13   1   4        0.06        0.74      0.98 o 
 -12   1   4       32.52       30.85      1.54 o 
 -11   1   4       28.91       28.22      0.98 o 
 -10   1   4      147.28      154.21      2.20 o 
  -9   1   4      111.94      111.47      1.68 o 
  -8   1   4       60.35       68.38      1.01 o 
  -7   1   4        0.63        0.59      0.23 o 
  -6   1   4       47.99       40.97      0.64 o 
  -5   1   4      381.84      387.59      2.57 o 
  -4   1   4      176.49      164.48      1.34 o 
  -3   1   4     1477.47     1572.64     11.26 o 
  -2   1   4      225.56      233.77      1.95 o 
  -1   1   4        1.25        1.24      0.26 o 
   0   1   4      264.55      253.59      2.33 o 
   1   1   4      812.74      815.65      8.87 o 
   2   1   4      273.15      275.48      2.33 o 
   3   1   4     1365.91     1479.40     11.58 o 
   4   1   4      116.46      148.78      1.88 o 
   5   1   4      194.61      199.23      3.10 o 
   6   1   4       29.19       37.30      1.27 o 
   7   1   4      112.90      126.11      2.45 o 
   8   1   4        0.82        1.64      0.51 o 
   9   1   4       46.99       52.66      1.61 o 
  10   1   4       85.69       92.78      2.18 o 
  11   1   4       28.27       24.62      1.24 o 
  12   1   4        2.68        1.80      0.84 o 
 -17   2   4        8.16        7.31      1.07 o 
 -16   2   4        1.36        2.20      0.73 o 
 -15   2   4       29.80       30.24      1.70 o 
 -14   2   4       31.07       29.70      1.59 o 
 -13   2   4        4.25        4.16      1.18 o 
 -12   2   4        4.59        4.64      0.86 o 
 -11   2   4       31.10       29.04      1.06 o 
 -10   2   4        2.32        1.71      0.40 o 
  -9   2   4       90.06       84.59      1.16 o 
  -8   2   4      253.40      253.31      2.27 o 
  -7   2   4        4.91        4.59      0.48 o 
  -6   2   4       23.91       20.14      0.72 o 
  -5   2   4        0.02        0.90      0.55 o 
  -4   2   4        4.68        4.14      0.36 o 
  -3   2   4      111.00       88.59      1.12 o 
  -2   2   4     3582.94     3725.03     31.57 o 
  -1   2   4       88.04       84.09      1.06 o 
   0   2   4      334.97      329.32      2.79 o 
   1   2   4       73.14       80.60      1.16 o 
   2   2   4      425.52      456.46      4.32 o 
   3   2   4       73.04       75.99      1.33 o 
   4   2   4        6.89        4.22      0.59 o 
   5   2   4       75.27       86.86      1.94 o 
   6   2   4        0.02       -0.05      0.70 o 
   7   2   4       26.48       23.42      1.08 o 
   8   2   4        0.07        0.23      0.46 o 
   9   2   4        4.89        5.48      0.72 o 
  10   2   4        0.48        0.77      0.76 o 
  11   2   4      121.10      106.35      3.57 o 
  12   2   4        0.34       -0.68      0.70 o 
 -16   3   4        0.68        0.43      0.53 o 
 -15   3   4       24.38       21.83      1.24 o 
 -14   3   4        0.41        1.66      0.63 o 
 -13   3   4        0.25       -0.51      0.50 o 
 -12   3   4        0.49        0.16      0.39 o 
 -11   3   4       17.99       17.89      0.81 o 
 -10   3   4      152.74      159.17      2.17 o 
  -9   3   4        8.16        6.68      0.41 o 
  -8   3   4       23.11       23.12      0.66 o 
  -7   3   4       68.53       67.47      1.18 o 
  -6   3   4      172.58      164.18      1.88 o 
  -5   3   4        0.65        0.79      0.27 o 
  -4   3   4     1261.84     1262.18      7.92 o 
  -3   3   4       32.65       27.45      1.05 o 
  -2   3   4      974.97     1029.22      6.59 o 
  -1   3   4      511.68      572.74      3.58 o 
   0   3   4      177.49      209.28      2.08 o 
   1   3   4      314.35      315.52      3.35 o 
   2   3   4       24.00       23.36      0.79 o 
   3   3   4       68.88       72.30      3.81 o 
   4   3   4      261.88      271.59      3.91 o 
   5   3   4      139.68      136.29      3.82 o 
   6   3   4        0.62        1.02      0.46 o 
   7   3   4       63.71       62.28      1.71 o 
   8   3   4      229.65      231.46      3.67 o 
   9   3   4       11.29        9.83      2.77 o 
  10   3   4       69.05       71.88      1.97 o 
  11   3   4       10.93        9.94      1.43 o 
  12   3   4       13.28       12.72      1.53 o 
 -16   4   4        1.04        0.76      0.54 o 
 -15   4   4       12.94       13.38      1.11 o 
 -14   4   4       39.12       47.29      1.72 o 
 -13   4   4       44.23       48.78      2.97 o 
 -12   4   4       36.62       39.58      1.96 o 
 -11   4   4       52.29       54.65      1.35 o 
 -10   4   4        0.57        1.36      0.46 o 
  -9   4   4        9.93        9.54      0.67 o 
  -8   4   4       86.07       78.58      1.20 o 
  -7   4   4       71.04       67.92      1.12 o 
  -6   4   4       10.95       10.78      0.52 o 
  -5   4   4        1.78        3.23      0.41 o 
  -4   4   4      934.96      987.90      6.52 o 
  -3   4   4        5.66        2.51      0.34 o 
  -2   4   4      696.40      700.46      4.33 o 
  -1   4   4     1033.20     1123.37      6.49 o 
   0   4   4      653.42      707.97      4.85 o 
   1   4   4        1.93        1.56      0.37 o 
   2   4   4      657.77      673.87      6.16 o 
   3   4   4       31.33       27.74      1.16 o 
   4   4   4       34.01       31.32      0.78 o 
   5   4   4       14.44       14.67      0.70 o 
   6   4   4        9.17       11.14      0.86 o 
   7   4   4        2.42        4.15      0.66 o 
   8   4   4       77.24       66.69      1.90 o 
   9   4   4      421.43      431.51      5.75 o 
  10   4   4       22.62       23.37      1.95 o 
  11   4   4       23.46       18.32      1.80 o 
  12   4   4        5.04        6.26      1.30 o 
  13   4   4        0.31        0.10      0.83 o 
 -16   5   4        5.03        4.31      1.26 o 
 -15   5   4       13.27       14.11      1.15 o 
 -14   5   4       29.52       30.49      1.47 o 
 -13   5   4        3.54        4.02      0.62 o 
 -12   5   4       34.70       33.37      1.19 o 
 -11   5   4       15.10       13.68      0.84 o 
 -10   5   4       78.00       74.88      1.64 o 
  -9   5   4      175.49      174.97      2.48 o 
  -8   5   4      507.69      471.15      4.88 o 
  -7   5   4       25.70       23.99      0.77 o 
  -6   5   4       51.80       43.83      0.94 o 
  -5   5   4       43.65       48.77      1.01 o 
  -4   5   4      436.46      467.26      3.70 o 
  -3   5   4      226.87      255.85      2.10 o 
  -2   5   4      698.21      692.45      4.84 o 
  -1   5   4      270.87      273.24      2.43 o 
   0   5   4       67.28       71.51      1.11 o 
   1   5   4      160.49      176.38      2.17 o 
   2   5   4        4.01        5.99      0.55 o 
   3   5   4       46.44       45.15      1.50 o 
   4   5   4        7.84        6.67      0.49 o 
   5   5   4      139.34      133.78      1.91 o 
   6   5   4       37.21       38.87      2.20 o 
   7   5   4        4.97        5.16      0.76 o 
   8   5   4      454.73      484.60      6.32 o 
   9   5   4       10.63        8.69      0.91 o 
  10   5   4       71.15       74.79      3.33 o 
  11   5   4        0.28        0.47      0.98 o 
  12   5   4        1.32        1.21      0.99 o 
  13   5   4        0.04        0.61      0.89 o 
 -15   6   4        0.40        0.38      0.62 o 
 -14   6   4        0.52        0.88      0.56 o 
 -13   6   4        1.57        0.81      0.50 o 
 -12   6   4        0.00       -0.58      0.45 o 
 -11   6   4        3.55        4.07      0.65 o 
 -10   6   4        5.14        6.36      0.70 o 
  -9   6   4       73.88       67.51      1.58 o 
  -8   6   4      142.67      142.54      1.85 o 
  -7   6   4     1129.10     1105.45      7.56 o 
  -6   6   4       20.59       19.25      0.74 o 
  -5   6   4        5.71        3.73      0.46 o 
  -4   6   4        0.00        0.73      0.37 o 
  -3   6   4       86.37       87.49      1.30 o 
  -2   6   4       50.14       43.20      0.93 o 
  -1   6   4       30.49       31.06      0.80 o 
   0   6   4       42.08       45.72      0.96 o 
   1   6   4      113.77      114.96      1.55 o 
   2   6   4        9.55        6.83      0.57 o 
   3   6   4       64.05       67.77      1.52 o 
   4   6   4        1.64        1.71      0.40 o 
   5   6   4        0.96        0.04      0.39 o 
   6   6   4      132.08      130.55      2.80 o 
   7   6   4        7.62        6.54      0.84 o 
   8   6   4        1.10        2.22      0.74 o 
   9   6   4        6.10        7.22      1.43 o 
  10   6   4        0.90        2.85      1.16 o 
  11   6   4        0.12       -0.79      0.83 o 
  12   6   4        7.14        7.92      1.56 o 
  13   6   4       11.39       15.69      1.94 o 
 -14   7   4        0.00        0.27      0.62 o 
 -13   7   4        3.33        3.86      0.67 o 
 -12   7   4        3.08        3.20      0.63 o 
 -11   7   4        0.59        0.54      0.51 o 
 -10   7   4        3.17        3.71      0.66 o 
  -9   7   4       37.23       42.08      1.88 o 
  -8   7   4      142.16      131.68      2.24 o 
  -7   7   4       24.58       25.20      0.90 o 
  -6   7   4       84.59       81.14      1.65 o 
  -5   7   4      366.44      358.22      3.73 o 
  -4   7   4      198.72      169.44      2.82 o 
  -3   7   4       20.69       23.67      1.21 o 
  -2   7   4       22.69       18.85      0.73 o 
  -1   7   4       96.44       99.78      1.49 o 
   0   7   4        1.87        2.34      0.39 o 
   1   7   4       32.84       34.82      0.93 o 
   2   7   4        6.40        4.88      0.51 o 
   3   7   4        0.00        0.13      0.39 o 
   4   7   4       40.56       36.85      1.15 o 
   5   7   4      115.00      109.29      2.17 o 
   6   7   4       20.41       23.35      1.35 o 
   7   7   4        0.04        0.48      0.69 o 
   8   7   4       65.29       60.09      3.89 o 
   9   7   4       10.18       10.13      1.66 o 
  10   7   4        9.32       10.64      1.70 o 
  11   7   4        7.07       10.46      1.78 o 
  12   7   4        0.09        1.28      0.95 o 
 -13   8   4        1.55        2.22      0.78 o 
 -12   8   4        0.81        0.64      0.68 o 
 -11   8   4        0.03       -0.21      0.59 o 
 -10   8   4        9.00       13.08      1.26 o 
  -9   8   4       29.45       25.94      1.34 o 
  -8   8   4       26.09       31.80      1.49 o 
  -7   8   4       89.34       96.93      1.87 o 
  -6   8   4       10.39        7.46      0.73 o 
  -5   8   4      281.27      274.88      3.28 o 
  -4   8   4       76.22       69.21      1.56 o 
  -3   8   4        8.73       11.39      0.66 o 
  -2   8   4        1.24        1.42      0.41 o 
  -1   8   4        0.00       -0.09      0.33 o 
   0   8   4       17.30       15.83      0.71 o 
   1   8   4        0.10        0.14      0.38 o 
   2   8   4       21.59       16.59      0.80 o 
   3   8   4        2.43        4.06      0.58 o 
   4   8   4       35.08       30.97      1.02 o 
   5   8   4      126.15      130.12      2.46 o 
   6   8   4        8.79        8.70      0.83 o 
   7   8   4       17.10       19.19      1.11 o 
   8   8   4       11.24       16.32      2.09 o 
   9   8   4        1.46        2.97      0.86 o 
  10   8   4        0.01        0.37      0.69 o 
  11   8   4        0.06       -0.25      0.83 o 
 -12   9   4       11.94       17.26      1.33 o 
 -11   9   4        0.02        0.70      0.69 o 
 -10   9   4        3.69        3.70      0.86 o 
  -9   9   4       27.06       26.62      1.80 o 
  -8   9   4        4.28        4.36      0.88 o 
  -7   9   4      103.74      106.15      2.53 o 
  -6   9   4       46.90       38.56      1.28 o 
  -5   9   4       36.17       37.30      1.35 o 
  -4   9   4        0.38        0.61      0.48 o 
  -3   9   4        2.17        2.89      0.58 o 
  -2   9   4        7.42        5.98      0.67 o 
  -1   9   4        5.56        7.08      0.62 o 
   0   9   4        1.01        0.71      0.39 o 
   1   9   4        5.01        2.02      0.47 o 
   2   9   4       17.82       14.18      0.98 o 
   3   9   4       43.25       44.92      1.47 o 
   4   9   4        8.27        8.68      0.85 o 
   5   9   4       10.82       10.99      0.92 o 
   6   9   4      108.12      104.92      3.56 o 
   7   9   4       19.58       24.69      1.37 o 
   8   9   4        0.14        0.50      0.71 o 
   9   9   4        0.69        0.55      0.73 o 
  10   9   4        0.04       -0.81      0.59 o 
 -10  10   4        0.38        1.33      0.75 o 
  -9  10   4        2.31        2.09      0.80 o 
  -8  10   4        1.14        1.43      0.74 o 
  -7  10   4        0.06        1.16      0.76 o 
  -6  10   4       50.58       43.79      1.40 o 
  -5  10   4       12.75       10.92      0.86 o 
  -4  10   4        2.51        1.28      0.55 o 
  -3  10   4       34.95       30.64      1.72 o 
  -2  10   4       19.62       21.81      1.06 o 
  -1  10   4        1.07        1.57      0.53 o 
   0  10   4        4.25        4.44      0.67 o 
   1  10   4        2.71        2.69      0.53 o 
   2  10   4        6.28        5.20      0.65 o 
   3  10   4        7.81        7.73      0.62 o 
   4  10   4        0.50        0.29      0.52 o 
   5  10   4        0.90        0.27      0.75 o 
   6  10   4        7.02        8.82      0.93 o 
   7  10   4       27.95       28.50      3.83 o 
   8  10   4        0.73        0.35      0.81 o 
  -9  11   4        0.26       -0.07      0.68 o 
  -8  11   4        1.89        0.73      1.15 o 
  -7  11   4        7.07        7.12      1.39 o 
  -6  11   4       13.36       15.49      1.27 o 
  -5  11   4        4.53        4.52      0.73 o 
  -4  11   4       30.53       34.62      1.33 o 
  -3  11   4        2.17        2.34      0.64 o 
  -2  11   4        5.86        6.73      0.77 o 
  -1  11   4        0.06       -0.27      0.55 o 
   0  11   4        8.32        5.98      0.83 o 
   1  11   4        5.01        4.52      0.69 o 
   2  11   4        2.93        3.50      0.61 o 
   3  11   4        1.06        1.44      0.53 o 
   4  11   4        4.42        3.86      0.77 o 
   5  11   4        0.03       -0.38      0.57 o 
   6  11   4        5.38        5.95      1.10 o 
  -6  12   4        2.22        2.67      0.96 o 
  -5  12   4       10.56       11.34      1.22 o 
  -4  12   4        1.16        1.01      0.55 o 
  -3  12   4        5.25        5.27      0.78 o 
  -2  12   4        0.89       -0.08      0.50 o 
  -1  12   4        0.63        1.42      0.61 o 
   0  12   4        9.74       10.32      0.93 o 
   1  12   4        1.61        2.54      0.63 o 
   2  12   4        1.21        0.96      0.62 o 
   3  12   4        1.97        1.58      0.56 o 
 -16   1   5        5.68        5.77      1.92 o 
 -15   1   5        2.00        1.93      0.72 o 
 -14   1   5        0.33        1.18      0.56 o 
 -13   1   5       14.57       12.74      0.94 o 
 -12   1   5        0.06        0.15      0.51 o 
 -11   1   5       18.55       18.13      0.80 o 
 -10   1   5        5.43        6.26      0.47 o 
  -9   1   5       16.26       17.83      0.57 o 
  -8   1   5        3.47        5.03      0.33 o 
  -7   1   5      155.50      157.61      1.46 o 
  -6   1   5      445.05      440.87      2.97 o 
  -5   1   5      759.84      824.84      4.93 o 
  -4   1   5      670.02      665.04      5.11 o 
  -3   1   5      514.89      558.33      3.96 o 
  -2   1   5        0.81        1.30      0.32 o 
  -1   1   5      240.24      256.60      2.47 o 
   0   1   5       25.54       27.65      0.69 o 
   1   1   5       52.91       56.92      0.92 o 
   2   1   5      125.52      144.74      2.27 o 
   3   1   5      102.83      103.35      1.61 o 
   4   1   5        2.17        3.08      0.39 o 
   5   1   5       31.55       32.37      0.87 o 
   6   1   5      152.36      150.87      2.01 o 
   7   1   5        8.33        7.81      0.80 o 
   8   1   5       18.96       16.88      1.09 o 
   9   1   5        1.16        1.55      0.62 o 
  10   1   5        0.27        0.55      0.61 o 
  11   1   5        3.64        4.27      0.78 o 
  12   1   5        4.24        4.19      1.06 o 
 -16   2   5        1.32        0.46      0.53 o 
 -15   2   5        0.25        0.98      0.57 o 
 -14   2   5        7.42        8.98      0.96 o 
 -13   2   5        2.58        2.67      0.64 o 
 -12   2   5       32.57       35.32      1.39 o 
 -11   2   5       50.62       50.97      1.26 o 
 -10   2   5       95.35       85.90      1.56 o 
  -9   2   5      410.94      375.55      3.15 o 
  -8   2   5       16.41       16.44      0.53 o 
  -7   2   5       85.93       86.14      1.03 o 
  -6   2   5       54.77       50.27      0.94 o 
  -5   2   5       10.95        6.78      0.42 o 
  -4   2   5        6.24        6.13      0.41 o 
  -3   2   5      192.02      215.88      2.04 o 
  -2   2   5      175.47      153.54      1.62 o 
  -1   2   5       19.98       15.47      0.74 o 
   0   2   5        8.32        9.89      0.47 o 
   1   2   5        0.02        0.25      0.20 o 
   2   2   5        0.29        0.34      0.18 o 
   3   2   5      384.71      442.64      4.60 o 
   4   2   5       64.40       61.92      1.28 o 
   5   2   5      100.37      104.79      1.72 o 
   6   2   5        9.20       11.47      0.64 o 
   7   2   5       20.91       22.41      1.19 o 
   8   2   5       10.71       11.54      2.22 o 
   9   2   5        1.61        0.84      0.60 o 
  10   2   5        7.89        8.44      0.93 o 
  11   2   5        0.88        1.15      0.90 o 
  12   2   5        0.34        0.55      0.81 o 
 -16   3   5        4.79        4.74      0.77 o 
 -15   3   5       13.22       12.01      1.03 o 
 -14   3   5       17.20       19.63      1.20 o 
 -13   3   5       12.55       12.35      1.01 o 
 -12   3   5        6.12        6.91      0.64 o 
 -11   3   5      165.64      150.04      2.50 o 
 -10   3   5      149.71      155.94      2.25 o 
  -9   3   5      878.68      844.36      5.92 o 
  -8   3   5       10.86       11.05      0.64 o 
  -7   3   5        8.17        8.55      0.60 o 
  -6   3   5      221.14      208.49      2.11 o 
  -5   3   5        8.50        8.00      0.48 o 
  -4   3   5      320.53      369.02      3.04 o 
  -3   3   5      156.83      147.24      1.66 o 
  -2   3   5      381.25      434.76      3.37 o 
  -1   3   5      192.93      206.11      2.21 o 
   0   3   5       17.65       19.53      0.63 o 
   1   3   5        0.09        0.03      0.23 o 
   2   3   5      322.72      329.82      3.66 o 
   3   3   5        1.61        2.22      0.41 o 
   4   3   5      278.95      277.17      3.27 o 
   5   3   5       23.14       21.37      0.88 o 
   6   3   5        7.39        4.89      0.73 o 
   7   3   5        2.73        2.63      0.65 o 
   8   3   5        0.67        0.41      0.52 o 
   9   3   5      162.27      138.58      2.93 o 
  10   3   5        2.10        2.89      0.73 o 
  11   3   5       16.83       14.99      1.73 o 
  12   3   5        0.63        0.49      0.90 o 
 -16   4   5        0.53        0.58      0.55 o 
 -15   4   5        0.21        0.88      0.70 o 
 -14   4   5        0.00       -0.77      0.51 o 
 -13   4   5        0.02        0.62      0.73 o 
 -12   4   5       14.38       15.61      0.87 o 
 -11   4   5        0.01        0.21      0.43 o 
 -10   4   5       28.12       28.07      1.06 o 
  -9   4   5       97.01       93.35      1.74 o 
  -8   4   5      378.13      367.46      3.94 o 
  -7   4   5       17.26       16.27      0.80 o 
  -6   4   5        0.41        0.32      0.33 o 
  -5   4   5      327.47      335.33      2.95 o 
  -4   4   5      120.04      129.98      1.62 o 
  -3   4   5        3.26        4.69      0.42 o 
  -2   4   5       19.64       14.91      0.70 o 
  -1   4   5       41.19       35.50      0.66 o 
   0   4   5        4.75        6.44      0.57 o 
   1   4   5      228.64      250.81      4.62 o 
   2   4   5      317.61      312.57      3.63 o 
   3   4   5       82.57       87.36      1.72 o 
   4   4   5        1.24        1.52      0.45 o 
   5   4   5      195.26      199.47      3.53 o 
   6   4   5       58.31       57.62      1.86 o 
   7   4   5        0.18        0.57      0.60 o 
   8   4   5       84.19       83.17      2.27 o 
   9   4   5       18.61       15.00      1.14 o 
  10   4   5       24.67       20.82      1.96 o 
  11   4   5        9.11       12.40      1.69 o 
  12   4   5        0.01        0.64      0.84 o 
  13   4   5        1.51        2.95      1.16 o 
 -15   5   5       15.26       19.29      1.31 o 
 -14   5   5        4.22        4.79      0.84 o 
 -13   5   5        6.54        7.84      0.75 o 
 -12   5   5        0.03        0.22      0.50 o 
 -11   5   5       11.77        9.09      0.76 o 
 -10   5   5       23.07       23.33      1.34 o 
  -9   5   5       47.31       48.49      1.37 o 
  -8   5   5       69.53       75.83      1.35 o 
  -7   5   5      274.15      278.07      3.06 o 
  -6   5   5       18.69       17.50      0.71 o 
  -5   5   5       10.54        9.93      0.56 o 
  -4   5   5       65.49       68.83      1.36 o 
  -3   5   5      132.02      141.56      1.76 o 
  -2   5   5        6.94        5.67      0.41 o 
  -1   5   5       76.09       80.33      1.20 o 
   0   5   5       75.29       71.91      1.26 o 
   1   5   5       25.11       30.60      0.87 o 
   2   5   5       14.55       14.06      0.79 o 
   3   5   5       27.88       23.76      0.98 o 
   4   5   5        0.19        0.33      0.43 o 
   5   5   5      320.84      313.82      4.79 o 
   6   5   5       11.18        9.89      1.03 o 
   7   5   5        1.69        1.41      0.68 o 
   8   5   5       26.24       23.87      1.43 o 
   9   5   5        2.23        2.13      0.71 o 
  10   5   5        0.41        1.12      1.00 o 
  11   5   5        3.26        4.47      1.32 o 
  12   5   5        0.79        0.95      1.00 o 
  13   5   5        0.76       -0.06      0.86 o 
 -14   6   5       48.08       65.75      2.17 o 
 -13   6   5        1.35        2.63      0.63 o 
 -12   6   5       23.79       22.32      1.55 o 
 -11   6   5        0.02        0.34      0.51 o 
 -10   6   5        4.96        6.31      0.72 o 
  -9   6   5        7.27       11.07      0.83 o 
  -8   6   5      255.15      233.28      2.56 o 
  -7   6   5       30.23       31.25      0.98 o 
  -6   6   5      302.30      300.69      2.96 o 
  -5   6   5        1.53        0.49      0.39 o 
  -4   6   5       10.46       10.56      0.61 o 
  -3   6   5      111.73      109.12      1.83 o 
  -2   6   5      321.30      315.48      2.84 o 
  -1   6   5       28.20       23.00      0.79 o 
   0   6   5       51.58       51.90      1.05 o 
   1   6   5       93.38       95.88      1.58 o 
   2   6   5        3.96        5.51      0.51 o 
   3   6   5      157.09      157.95      2.59 o 
   4   6   5       16.96       12.65      0.88 o 
   5   6   5       48.54       46.01      2.10 o 
   6   6   5       18.79       19.40      1.26 o 
   7   6   5      185.74      181.98      3.60 o 
   8   6   5       94.38       92.43      2.55 o 
   9   6   5       10.76       14.77      1.89 o 
  10   6   5        7.54        7.44      1.51 o 
  11   6   5        6.55        7.06      1.53 o 
  12   6   5        0.26       -1.11      0.74 o 
 -14   7   5       21.10       21.44      1.44 o 
 -13   7   5       11.19       12.84      0.98 o 
 -12   7   5        9.78       11.37      0.92 o 
 -11   7   5        5.98        5.09      0.74 o 
 -10   7   5        0.01        0.29      0.52 o 
  -9   7   5       27.86       28.09      1.64 o 
  -8   7   5        5.19        5.67      0.73 o 
  -7   7   5      205.71      183.64      2.30 o 
  -6   7   5      112.06      121.55      1.84 o 
  -5   7   5       61.15       62.41      1.48 o 
  -4   7   5       65.85       55.05      1.40 o 
  -3   7   5       53.95       49.60      1.57 o 
  -2   7   5       49.28       48.72      1.29 o 
  -1   7   5        7.59        6.37      0.53 o 
   0   7   5        0.62        0.85      0.35 o 
   1   7   5        0.37        0.05      0.35 o 
   2   7   5       20.42       17.91      0.82 o 
   3   7   5        9.40        8.26      0.65 o 
   4   7   5       73.36       68.96      1.84 o 
   5   7   5       40.49       43.60      2.40 o 
   6   7   5      156.05      180.94      4.47 o 
   7   7   5      184.80      192.53      4.39 o 
   8   7   5        0.38        2.25      0.79 o 
   9   7   5       14.98       14.93      1.95 o 
  10   7   5        5.17        6.88      1.59 o 
  11   7   5        3.37        3.49      1.24 o 
 -13   8   5        0.00        0.56      0.91 o 
 -12   8   5        7.27        5.61      0.78 o 
 -11   8   5        1.77        1.69      0.61 o 
 -10   8   5        1.92        2.31      0.64 o 
  -9   8   5       16.64       20.32      1.29 o 
  -8   8   5        0.27        1.27      0.68 o 
  -7   8   5        3.65        4.95      0.66 o 
  -6   8   5       32.58       30.61      1.16 o 
  -5   8   5       19.96       14.84      0.88 o 
  -4   8   5       12.93       14.66      0.87 o 
  -3   8   5       11.76       11.95      0.80 o 
  -2   8   5        2.35        2.85      0.56 o 
  -1   8   5       10.50        9.68      0.76 o 
   0   8   5        0.45        0.11      0.40 o 
   1   8   5       18.83       21.76      0.93 o 
   2   8   5        2.03        2.87      0.51 o 
   3   8   5        1.09        1.15      0.45 o 
   4   8   5        9.18        7.83      1.01 o 
   5   8   5        0.02       -0.31      0.55 o 
   6   8   5       42.29       49.75      1.67 o 
   7   8   5        1.58        1.62      0.67 o 
   8   8   5       17.71       18.44      1.47 o 
   9   8   5        0.52        3.11      1.24 o 
  10   8   5        0.52       -0.15      0.95 o 
 -11   9   5        2.11        3.78      1.04 o 
 -10   9   5        2.58        3.41      1.04 o 
  -9   9   5       22.73       22.69      1.40 o 
  -8   9   5        6.02        6.39      0.99 o 
  -7   9   5       54.24       54.20      1.92 o 
  -6   9   5        1.11        0.82      0.50 o 
  -5   9   5        4.57        4.86      0.71 o 
  -4   9   5        3.14        4.36      0.66 o 
  -3   9   5        0.01        0.07      0.46 o 
  -2   9   5        3.94        3.46      0.62 o 
  -1   9   5       11.83       10.71      0.83 o 
   0   9   5       19.63       19.64      1.01 o 
   1   9   5       10.77       12.98      1.66 o 
   2   9   5       32.55       33.66      1.18 o 
   3   9   5       10.74       10.51      0.77 o 
   4   9   5        3.01        2.08      0.63 o 
   5   9   5        0.80        0.72      0.49 o 
   6   9   5       12.34       14.31      1.06 o 
   7   9   5        2.07        1.89      0.85 o 
   8   9   5        9.16        9.99      1.38 o 
   9   9   5        4.13        5.51      1.08 o 
 -10  10   5        0.16        0.60      0.75 o 
  -9  10   5        0.57        0.79      0.73 o 
  -8  10   5       32.28       30.49      2.37 o 
  -7  10   5       14.45       15.45      1.28 o 
  -6  10   5        4.26        7.30      0.80 o 
  -5  10   5       23.14       21.97      1.13 o 
  -4  10   5        0.18        0.18      0.51 o 
  -3  10   5        0.28       -0.69      0.48 o 
  -2  10   5        5.43        7.39      0.75 o 
  -1  10   5       16.59       13.09      0.92 o 
   0  10   5        2.74        3.65      0.65 o 
   1  10   5       37.27       37.75      1.51 o 
   2  10   5        3.53        3.27      0.68 o 
   3  10   5        0.04       -0.16      0.46 o 
   4  10   5        7.01        8.05      0.91 o 
   5  10   5        0.02        0.71      0.57 o 
   6  10   5       10.07       12.47      1.06 o 
   7  10   5        6.47        9.10      1.28 o 
  -7  11   5        0.07       -0.12      0.73 o 
  -6  11   5       11.32        7.55      1.10 o 
  -5  11   5       12.11       11.30      1.20 o 
  -4  11   5        2.20        3.10      0.69 o 
  -3  11   5        0.10       -0.36      0.66 o 
  -2  11   5        1.18        0.52      0.81 o 
  -1  11   5        0.44        0.08      0.51 o 
   0  11   5        0.12       -0.44      0.47 o 
   1  11   5        0.02       -0.37      0.49 o 
   2  11   5        3.92        3.65      0.99 o 
   3  11   5        1.44        1.46      0.60 o 
   4  11   5        3.47        3.01      0.70 o 
   5  11   5       17.28       17.99      1.22 o 
  -3  12   5        0.43        0.30      0.51 o 
  -2  12   5        0.00       -0.64      0.43 o 
  -1  12   5        2.03        2.44      0.63 o 
   0  12   5        0.00       -0.05      0.46 o 
 -16   0   6        1.86        3.27      1.11 o 
 -15   0   6       14.73       17.58      2.07 o 
 -14   0   6       51.76       58.91      3.26 o 
 -13   0   6        1.99        3.36      1.22 o 
 -12   0   6      154.87      149.76      5.02 o 
 -11   0   6      946.32      913.68     15.57 o 
 -10   0   6      381.09      379.61     11.37 o 
  -9   0   6       54.11       46.92      1.20 o 
  -8   0   6       72.71       77.46      1.75 o 
  -7   0   6       14.40       13.96      0.76 o 
  -6   0   6       46.10       41.35      1.06 o 
  -5   0   6      200.44      211.15      2.73 o 
  -4   0   6      783.49      899.23      9.69 o 
  -3   0   6      987.89     1003.07     10.55 o 
  -2   0   6      139.80      136.09      2.52 o 
  -1   0   6       30.30       32.36      1.64 o 
   0   0   6       42.23       39.54      3.53 o 
   1   0   6       94.25       98.91      1.94 o 
   2   0   6       24.47       20.70      0.92 o 
   3   0   6      123.53      121.60      2.01 o 
   4   0   6      244.35      241.88      5.63 o 
   5   0   6        2.01        0.81      0.79 o 
   6   0   6       56.01       62.01      2.76 o 
   7   0   6       20.80       20.42      1.80 o 
   8   0   6       24.33       19.65      1.79 o 
   9   0   6      255.72      237.37      5.98 o 
  10   0   6       18.12       17.43      1.80 o 
  11   0   6        0.86        1.11      0.96 o 
 -16   1   6        1.20        2.38      0.73 o 
 -15   1   6        0.46        1.22      1.39 o 
 -14   1   6        0.30        0.34      0.65 o 
 -13   1   6        0.07        0.54      0.71 o 
 -12   1   6       78.03       81.62      2.96 o 
 -11   1   6        7.81        6.18      0.64 o 
 -10   1   6      309.39      324.79      3.83 o 
  -9   1   6       33.91       32.56      0.86 o 
  -8   1   6       31.23       30.69      0.81 o 
  -7   1   6       61.02       57.68      1.05 o 
  -6   1   6       68.31       61.50      0.86 o 
  -5   1   6       78.09       73.94      1.17 o 
  -4   1   6      238.67      262.32      2.40 o 
  -3   1   6        9.64       11.56      0.61 o 
  -2   1   6      283.85      294.84      2.91 o 
  -1   1   6        3.48        4.67      0.43 o 
   0   1   6       53.11       54.40      1.04 o 
   1   1   6       12.39       13.72      0.56 o 
   2   1   6       46.62       39.29      0.79 o 
   3   1   6      329.68      319.37      3.53 o 
   4   1   6        0.16       -0.53      0.35 o 
   5   1   6       56.20       50.33      1.87 o 
   6   1   6       45.56       49.25      1.75 o 
   7   1   6       16.57       13.15      1.47 o 
   8   1   6        6.38        7.11      0.98 o 
   9   1   6        9.04        8.20      0.99 o 
  10   1   6       22.51       20.72      1.34 o 
  11   1   6        3.08        1.73      0.72 o 
 -16   2   6        0.07        0.45      1.00 o 
 -15   2   6        3.41        4.73      0.99 o 
 -14   2   6        2.94        3.20      1.49 o 
 -13   2   6       26.73       28.00      1.36 o 
 -12   2   6       24.85       26.39      1.29 o 
 -11   2   6       80.23       74.55      1.57 o 
 -10   2   6        7.59        8.16      0.69 o 
  -9   2   6       24.78       26.22      0.83 o 
  -8   2   6        3.12        5.82      0.48 o 
  -7   2   6       28.73       24.80      0.76 o 
  -6   2   6       18.35       21.28      0.73 o 
  -5   2   6       14.40       14.28      0.59 o 
  -4   2   6      175.79      164.24      2.71 o 
  -3   2   6        0.90        0.56      0.37 o 
  -2   2   6      108.45      118.25      1.67 o 
  -1   2   6       67.80       64.77      1.17 o 
   0   2   6       55.34       57.47      1.08 o 
   1   2   6      162.54      161.76      1.85 o 
   2   2   6      380.29      392.23      3.37 o 
   3   2   6       34.73       29.69      1.17 o 
   4   2   6        3.15        3.42      0.50 o 
   5   2   6        2.11        1.95      0.66 o 
   6   2   6        0.55        0.46      0.59 o 
   7   2   6        0.61        0.36      0.60 o 
   8   2   6       11.57       12.78      1.10 o 
   9   2   6        0.82        1.29      0.82 o 
  10   2   6        0.77        2.71      0.79 o 
  11   2   6        8.82        5.73      1.28 o 
  12   2   6        0.01       -0.23      0.86 o 
 -15   3   6        0.35        0.29      0.65 o 
 -14   3   6        5.95        7.67      0.91 o 
 -13   3   6        0.00       -0.03      0.65 o 
 -12   3   6       30.48       32.74      1.15 o 
 -11   3   6       21.45       22.88      0.99 o 
 -10   3   6      331.01      327.65      3.60 o 
  -9   3   6        8.21       10.97      0.62 o 
  -8   3   6        7.52        8.50      0.55 o 
  -7   3   6       55.67       47.63      1.03 o 
  -6   3   6      182.50      191.25      2.33 o 
  -5   3   6      160.20      164.66      1.92 o 
  -4   3   6        2.30        2.01      0.37 o 
  -3   3   6       52.69       50.13      1.01 o 
  -2   3   6        2.02        2.55      0.39 o 
  -1   3   6        1.02        0.88      0.30 o 
   0   3   6       44.85       41.80      1.05 o 
   1   3   6      135.52      146.27      1.79 o 
   2   3   6        0.58        0.42      0.41 o 
   3   3   6      298.37      298.78      3.60 o 
   4   3   6       77.84       77.27      1.69 o 
   5   3   6        9.17        9.98      0.72 o 
   6   3   6        0.07        0.28      0.57 o 
   7   3   6        6.59        5.05      0.84 o 
   8   3   6        6.15        8.03      1.63 o 
   9   3   6        3.85        2.53      1.22 o 
  10   3   6        6.70        8.42      1.47 o 
  11   3   6        0.08        0.09      0.84 o 
  12   3   6        1.80        3.35      1.18 o 
 -15   4   6        3.08        6.18      0.92 o 
 -14   4   6        3.32        4.91      0.87 o 
 -13   4   6       19.25       19.15      1.24 o 
 -12   4   6       23.01       22.65      1.05 o 
 -11   4   6        0.10       -0.28      0.45 o 
 -10   4   6       66.97       68.24      1.59 o 
  -9   4   6      481.05      463.93      4.58 o 
  -8   4   6       21.02       18.97      0.80 o 
  -7   4   6        8.69        9.09      0.58 o 
  -6   4   6      218.14      226.19      2.40 o 
  -5   4   6        1.12        1.01      0.36 o 
  -4   4   6        8.99        9.82      0.61 o 
  -3   4   6      135.25      135.29      1.73 o 
  -2   4   6       13.36       10.87      0.84 o 
  -1   4   6       10.11       12.50      0.49 o 
   0   4   6        6.50        6.16      0.47 o 
   1   4   6       78.26       76.11      1.68 o 
   2   4   6       79.83       69.92      1.62 o 
   3   4   6        0.34        0.36      0.49 o 
   4   4   6      285.90      269.48      3.52 o 
   5   4   6        0.24       -0.47      0.58 o 
   6   4   6       32.01       28.33      1.75 o 
   7   4   6       15.50       14.77      1.17 o 
   8   4   6        1.85        3.11      1.14 o 
   9   4   6        7.48        7.14      0.96 o 
  10   4   6        3.01        2.04      1.14 o 
  11   4   6        4.44        7.54      1.48 o 
  12   4   6        1.26        3.16      1.28 o 
 -14   5   6        9.88       12.80      1.14 o 
 -13   5   6        0.00        0.27      0.64 o 
 -12   5   6       44.05       40.71      2.02 o 
 -11   5   6       23.83       27.25      1.17 o 
 -10   5   6       18.53       16.27      0.93 o 
  -9   5   6        1.80        1.30      0.56 o 
  -8   5   6      274.36      272.51      2.84 o 
  -7   5   6      303.69      312.93      4.18 o 
  -6   5   6       10.44        7.84      0.58 o 
  -5   5   6      134.98      126.22      1.78 o 
  -4   5   6      227.12      224.76      2.44 o 
  -3   5   6       14.13       10.56      0.60 o 
  -2   5   6        2.83        3.58      0.43 o 
  -1   5   6        7.80       11.60      0.81 o 
   0   5   6        1.82        1.66      0.38 o 
   1   5   6       10.05       10.20      0.76 o 
   2   5   6        5.10        4.96      0.66 o 
   3   5   6      159.63      155.75      5.14 o 
   4   5   6       40.86       39.72      1.40 o 
   5   5   6      206.65      196.85      3.04 o 
   6   5   6        0.05       -0.15      0.46 o 
   7   5   6        5.03       10.65      1.12 o 
   8   5   6       80.94       74.09      4.61 o 
   9   5   6        1.53        0.88      0.70 o 
  10   5   6        0.07       -0.19      0.90 o 
  11   5   6        0.52        1.53      1.12 o 
 -14   6   6        5.51        8.41      1.83 o 
 -13   6   6        8.51        6.27      0.78 o 
 -12   6   6        1.48        2.77      0.64 o 
 -11   6   6        5.37        5.64      0.74 o 
 -10   6   6        1.22        1.24      0.55 o 
  -9   6   6        0.60       -0.31      0.47 o 
  -8   6   6        2.23        2.65      0.63 o 
  -7   6   6       98.04      106.14      1.72 o 
  -6   6   6      131.11      127.72      3.36 o 
  -5   6   6       48.39       45.33      1.13 o 
  -4   6   6       57.70       64.26      1.31 o 
  -3   6   6       73.30       67.96      1.46 o 
  -2   6   6       39.55       38.24      1.18 o 
  -1   6   6       71.24       63.01      1.48 o 
   0   6   6      146.22      143.56      2.54 o 
   1   6   6        0.13        0.07      0.37 o 
   2   6   6        3.05        3.70      0.51 o 
   3   6   6       11.72       12.99      0.92 o 
   4   6   6        0.26        0.68      1.03 o 
   5   6   6       52.07       54.79      1.64 o 
   6   6   6        5.13        9.19      1.02 o 
   7   6   6       64.68       62.41      2.57 o 
   8   6   6       14.56       18.07      1.94 o 
   9   6   6        5.67        5.54      1.44 o 
  10   6   6        4.35        5.28      1.38 o 
  11   6   6        1.40        1.22      1.06 o 
 -13   7   6        4.60        7.72      1.16 o 
 -12   7   6        2.20        1.92      0.61 o 
 -11   7   6        6.98        8.49      0.86 o 
 -10   7   6       13.12       12.22      0.93 o 
  -9   7   6       31.77       30.55      1.25 o 
  -8   7   6        0.69        0.99      0.53 o 
  -7   7   6       13.43       13.33      0.75 o 
  -6   7   6        0.17       -0.35      0.40 o 
  -5   7   6        9.73        8.92      0.66 o 
  -4   7   6       68.59       66.82      1.59 o 
  -3   7   6       80.62       83.98      1.79 o 
  -2   7   6        0.99        0.94      0.47 o 
  -1   7   6        0.84        2.77      0.55 o 
   0   7   6       20.77       19.80      1.17 o 
   1   7   6        4.47        4.18      0.67 o 
   2   7   6        0.81        1.03      0.53 o 
   3   7   6        6.60        7.67      0.68 o 
   4   7   6       68.88       63.24      1.51 o 
   5   7   6        6.23        7.71      0.86 o 
   6   7   6       39.95       51.56      1.67 o 
   7   7   6        0.17        1.96      0.60 o 
   8   7   6       10.77       10.47      1.16 o 
   9   7   6       19.87       22.41      2.27 o 
  10   7   6        2.39        3.54      1.25 o 
 -12   8   6        5.43        6.40      0.86 o 
 -11   8   6        0.34        0.95      0.55 o 
 -10   8   6       14.50       15.83      1.17 o 
  -9   8   6       20.20       26.84      1.23 o 
  -8   8   6       15.57       17.77      1.40 o 
  -7   8   6        0.45       -0.41      0.65 o 
  -6   8   6        3.04        4.72      0.67 o 
  -5   8   6       14.12       14.57      0.91 o 
  -4   8   6       27.74       28.17      1.15 o 
  -3   8   6       17.45       16.21      0.95 o 
  -2   8   6        2.94        1.91      0.59 o 
  -1   8   6        0.17        0.19      0.68 o 
   0   8   6       26.69       29.12      1.28 o 
   1   8   6        0.04        0.02      0.46 o 
   2   8   6       11.79       11.63      0.93 o 
   3   8   6        5.35        3.02      0.67 o 
   4   8   6        0.87        0.17      0.53 o 
   5   8   6        5.15        5.15      0.68 o 
   6   8   6        0.10        0.81      0.61 o 
   7   8   6        0.30        0.73      0.50 o 
   8   8   6       11.08       16.13      1.40 o 
   9   8   6        3.12        2.55      1.18 o 
 -10   9   6        0.49       -0.83      1.06 o 
  -9   9   6        9.83       13.61      1.45 o 
  -8   9   6        7.63       11.40      1.18 o 
  -7   9   6       25.28       21.01      1.42 o 
  -6   9   6       12.33       10.21      0.86 o 
  -5   9   6        0.30        0.42      0.66 o 
  -4   9   6        0.43       -0.46      0.50 o 
  -3   9   6       17.21       14.59      0.94 o 
  -2   9   6        3.91        2.11      0.58 o 
  -1   9   6        2.72        2.02      0.60 o 
   0   9   6        1.14        1.30      0.96 o 
   1   9   6        1.47        1.17      0.56 o 
   2   9   6        0.10        0.19      0.51 o 
   3   9   6        1.77        3.78      0.70 o 
   4   9   6        7.52       10.47      0.97 o 
   5   9   6       13.48       12.99      1.06 o 
   6   9   6       32.28       31.98      1.49 o 
   7   9   6       13.00       17.65      1.21 o 
  -8  10   6       27.90       28.98      1.60 o 
  -7  10   6       42.61       42.00      2.20 o 
  -6  10   6        0.35       -0.32      0.77 o 
  -5  10   6        4.82        5.93      0.78 o 
  -4  10   6        0.51        0.33      0.53 o 
  -3  10   6        2.15        1.32      0.55 o 
  -2  10   6       14.22       12.24      0.94 o 
  -1  10   6        2.98        4.02      0.69 o 
   0  10   6        6.28        5.83      0.85 o 
   1  10   6        3.62        2.99      0.72 o 
   2  10   6        0.18        0.25      0.53 o 
   3  10   6        1.58        0.76      0.59 o 
   4  10   6       17.71       19.76      1.26 o 
   5  10   6       25.50       32.33      1.51 o 
  -5  11   6        3.84        3.99      0.75 o 
  -4  11   6        2.67        2.07      0.64 o 
  -3  11   6        0.97        1.55      0.59 o 
  -2  11   6        0.77        1.25      0.58 o 
  -1  11   6        3.59        3.24      0.68 o 
   0  11   6        2.12        2.18      0.68 o 
   1  11   6        0.07       -0.28      0.51 o 
   2  11   6        1.97        1.97      0.85 o 
 -15   1   7        2.62        3.05      0.89 o 
 -14   1   7        2.51        3.38      0.93 o 
 -13   1   7       40.37       37.81      2.06 o 
 -12   1   7       57.08       53.21      2.23 o 
 -11   1   7      138.37      135.01      2.58 o 
 -10   1   7       23.47       25.60      0.97 o 
  -9   1   7        0.91        1.69      0.46 o 
  -8   1   7      109.98      106.18      1.79 o 
  -7   1   7        0.56        0.23      0.33 o 
  -6   1   7        5.46        6.33      0.49 o 
  -5   1   7       31.66       28.97      0.95 o 
  -4   1   7      133.84      133.77      1.94 o 
  -3   1   7       21.88       20.45      0.81 o 
  -2   1   7        3.79        2.80      0.43 o 
  -1   1   7        2.06        2.63      0.42 o 
   0   1   7       85.98       74.60      1.98 o 
   1   1   7      146.12      150.90      1.89 o 
   2   1   7      114.10      114.67      2.02 o 
   3   1   7       32.70       30.34      1.51 o 
   4   1   7       43.82       50.20      1.87 o 
   5   1   7       20.90       23.03      1.35 o 
   6   1   7        0.01       -0.80      0.53 o 
   7   1   7       16.52       16.84      1.30 o 
   8   1   7       10.01       10.54      1.17 o 
   9   1   7        5.21        4.23      0.91 o 
  10   1   7        0.34       -0.04      0.64 o 
  11   1   7        0.21        0.26      0.89 o 
 -15   2   7        3.01        3.05      0.94 o 
 -14   2   7        0.44        0.32      0.70 o 
 -13   2   7       44.82       47.55      2.21 o 
 -12   2   7       90.07       89.00      2.90 o 
 -11   2   7       64.27       72.89      2.61 o 
 -10   2   7       92.80       93.89      2.79 o 
  -9   2   7       13.75       16.03      0.84 o 
  -8   2   7       14.88       12.32      0.78 o 
  -7   2   7        0.13        0.52      0.44 o 
  -6   2   7       44.76       49.40      1.08 o 
  -5   2   7       21.24       17.79      0.69 o 
  -4   2   7       60.55       53.56      1.23 o 
  -3   2   7       11.97       12.44      0.66 o 
  -2   2   7        2.27        1.44      0.39 o 
  -1   2   7       54.95       57.74      1.37 o 
   0   2   7        0.79        0.46      0.34 o 
   1   2   7       63.03       60.92      1.55 o 
   2   2   7        4.25        2.79      0.62 o 
   3   2   7       57.36       57.12      3.45 o 
   4   2   7       44.48       43.86      1.79 o 
   5   2   7        9.24        7.50      0.99 o 
   6   2   7        7.82        8.06      1.59 o 
   7   2   7       34.34       28.55      1.61 o 
   8   2   7       39.25       33.46      1.70 o 
   9   2   7        1.43        0.70      0.74 o 
  10   2   7        0.33       -0.10      0.63 o 
  11   2   7        1.65        1.03      1.03 o 
 -15   3   7        0.66        1.68      0.81 o 
 -14   3   7        5.00        4.69      1.01 o 
 -13   3   7        0.26        0.03      0.79 o 
 -12   3   7        6.80        6.71      1.20 o 
 -11   3   7        5.96        6.08      0.69 o 
 -10   3   7        0.67        1.12      0.52 o 
  -9   3   7      105.80      113.96      1.72 o 
  -8   3   7      144.93      144.74      2.64 o 
  -7   3   7       25.27       28.00      0.90 o 
  -6   3   7       98.57       96.79      2.26 o 
  -5   3   7       27.79       31.14      0.91 o 
  -4   3   7       26.04       21.28      0.77 o 
  -3   3   7        5.24        5.81      0.55 o 
  -2   3   7       28.82       25.09      0.86 o 
  -1   3   7       52.74       47.05      1.11 o 
   0   3   7        3.62        5.18      0.56 o 
   1   3   7        0.37        0.22      0.50 o 
   2   3   7        1.10        1.66      0.63 o 
   3   3   7       58.33       64.75      1.69 o 
   4   3   7      136.14      135.96      3.16 o 
   5   3   7       77.66       78.63      2.39 o 
   6   3   7        0.04        0.64      1.38 o 
   7   3   7        2.01        1.76      0.77 o 
   8   3   7        4.73        6.45      0.99 o 
   9   3   7        0.54        1.01      0.96 o 
  10   3   7        2.24        2.37      0.79 o 
  11   3   7        0.56        1.02      1.06 o 
 -14   4   7       17.64       15.46      3.05 o 
 -13   4   7       15.17       17.50      1.58 o 
 -12   4   7        8.37       10.12      0.84 o 
 -11   4   7        4.86        4.14      0.66 o 
 -10   4   7      103.10       93.46      2.22 o 
  -9   4   7       28.65       24.82      1.20 o 
  -8   4   7       13.45       18.25      0.80 o 
  -7   4   7       20.29       23.07      0.86 o 
  -6   4   7        8.52        8.51      0.76 o 
  -5   4   7       11.97       11.65      0.65 o 
  -4   4   7        0.55        1.44      0.42 o 
  -3   4   7       61.28       50.18      1.12 o 
  -2   4   7        6.04        6.75      0.57 o 
  -1   4   7        5.36        5.34      0.52 o 
   0   4   7       19.71       18.55      1.12 o 
   1   4   7      281.81      284.65      3.76 o 
   2   4   7        6.25        8.24      0.81 o 
   3   4   7      234.40      219.58      3.56 o 
   4   4   7        0.41        0.93      0.61 o 
   5   4   7       86.68       85.39      2.57 o 
   6   4   7        2.91        3.76      0.90 o 
   7   4   7        0.39       -0.10      0.63 o 
   8   4   7        0.35        0.27      0.78 o 
   9   4   7        0.90        2.19      1.16 o 
  10   4   7        0.90        0.20      0.90 o 
  11   4   7        1.08        0.55      0.98 o 
 -14   5   7        0.03       -0.08      0.72 o 
 -13   5   7        8.22        8.56      1.04 o 
 -12   5   7        0.66        0.63      0.55 o 
 -11   5   7       12.45       12.71      0.92 o 
 -10   5   7        4.33        4.99      0.70 o 
  -9   5   7       12.95        9.12      0.82 o 
  -8   5   7        2.24        0.98      0.48 o 
  -7   5   7       16.97       19.70      0.85 o 
  -6   5   7        6.01        5.55      0.59 o 
  -5   5   7       15.96       15.64      0.75 o 
  -4   5   7        7.41       10.23      1.51 o 
  -3   5   7        2.39        4.79      0.54 o 
  -2   5   7        0.68        0.16      0.38 o 
  -1   5   7        8.95        7.70      0.60 o 
   0   5   7       51.20       53.87      1.68 o 
   1   5   7        5.18        6.04      0.74 o 
   2   5   7       33.07       27.15      1.23 o 
   3   5   7       57.77       54.57      1.65 o 
   4   5   7       43.61       43.91      1.85 o 
   5   5   7        0.16       -0.12      0.66 o 
   6   5   7        1.38        1.52      0.71 o 
   7   5   7       11.21        9.68      1.78 o 
   8   5   7        7.65        7.06      1.02 o 
   9   5   7        0.37       -0.57      0.60 o 
  10   5   7        0.10        0.23      0.96 o 
 -13   6   7        0.02        0.01      0.52 o 
 -12   6   7        0.05       -0.10      0.55 o 
 -11   6   7       22.60       25.07      1.46 o 
 -10   6   7        5.54        8.34      0.84 o 
  -9   6   7        0.02       -0.14      0.48 o 
  -8   6   7       36.05       34.06      1.27 o 
  -7   6   7       28.17       29.23      1.01 o 
  -6   6   7        1.50        1.51      0.46 o 
  -5   6   7       27.50       27.03      0.95 o 
  -4   6   7        3.17        2.56      0.51 o 
  -3   6   7       45.99       43.48      1.14 o 
  -2   6   7       28.75       26.52      1.10 o 
  -1   6   7       50.93       55.18      1.68 o 
   0   6   7       16.56       14.96      0.99 o 
   1   6   7       53.85       46.76      1.58 o 
   2   6   7        0.46        0.96      0.54 o 
   3   6   7        1.84        0.52      0.58 o 
   4   6   7        0.48        1.06      0.57 o 
   5   6   7       13.35       12.02      0.96 o 
   6   6   7       11.43       12.22      1.23 o 
   7   6   7       14.44       14.21      1.30 o 
   8   6   7        0.59        0.72      0.70 o 
   9   6   7        4.56        7.29      1.57 o 
 -12   7   7        0.00        0.26      0.56 o 
 -11   7   7        0.29        0.36      0.56 o 
 -10   7   7       36.75       41.67      1.91 o 
  -9   7   7       42.41       47.88      1.55 o 
  -8   7   7        5.18        5.42      0.75 o 
  -7   7   7        1.11        0.43      0.43 o 
  -6   7   7        4.04        4.82      0.60 o 
  -5   7   7       14.55       17.99      0.85 o 
  -4   7   7        1.71        1.02      0.53 o 
  -3   7   7        0.57        0.07      0.50 o 
  -2   7   7      139.06      138.34      2.38 o 
  -1   7   7        5.79        4.44      0.73 o 
   0   7   7        1.82        2.52      0.63 o 
   1   7   7        1.51        0.76      0.54 o 
   2   7   7       11.51       11.30      0.95 o 
   3   7   7        1.02        1.86      0.60 o 
   4   7   7        3.75        4.54      0.95 o 
   5   7   7        0.01        0.61      0.60 o 
   6   7   7       27.49       25.55      1.67 o 
   7   7   7        0.00        0.11      0.70 o 
   8   7   7        0.06       -0.55      0.62 o 
 -11   8   7        0.52        0.89      0.65 o 
 -10   8   7        0.36       -0.46      0.79 o 
  -9   8   7        6.38        5.89      0.83 o 
  -8   8   7       15.49       15.57      1.06 o 
  -7   8   7        2.36        3.87      0.90 o 
  -6   8   7        1.14       -0.09      0.52 o 
  -5   8   7        0.05        0.57      0.55 o 
  -4   8   7       47.95       42.69      1.41 o 
  -3   8   7        0.77        0.84      0.67 o 
  -2   8   7       32.68       28.05      1.20 o 
  -1   8   7       47.89       47.28      1.66 o 
   0   8   7       13.47       14.19      1.05 o 
   1   8   7        0.96        1.19      0.62 o 
   2   8   7        0.50        0.58      0.54 o 
   3   8   7        0.27        0.15      0.74 o 
   4   8   7        4.55        4.60      1.19 o 
   5   8   7       35.73       37.60      1.56 o 
   6   8   7        2.40        2.42      0.81 o 
   7   8   7        1.17        2.31      1.39 o 
  -9   9   7        7.73        6.18      1.62 o 
  -8   9   7        0.00        0.11      0.72 o 
  -7   9   7        6.54        8.90      1.13 o 
  -6   9   7       18.69       18.66      1.10 o 
  -5   9   7       13.58       12.94      0.97 o 
  -4   9   7       39.74       40.00      1.44 o 
  -3   9   7        4.37        4.64      0.74 o 
  -2   9   7        0.02        1.10      0.54 o 
  -1   9   7        0.73        1.14      1.24 o 
   0   9   7        0.10       -0.22      0.67 o 
   1   9   7        0.46       -0.12      0.50 o 
   2   9   7        0.28       -0.59      0.51 o 
   3   9   7        0.06       -0.31      0.52 o 
   4   9   7       14.63       13.39      1.11 o 
   5   9   7       14.02       17.91      1.26 o 
  -6  10   7        1.56        1.32      0.76 o 
  -5  10   7        1.08       -0.42      1.07 o 
  -4  10   7        3.28        1.87      0.62 o 
  -3  10   7        1.28        1.42      0.60 o 
  -2  10   7        3.89        3.36      0.70 o 
  -1  10   7        1.86        1.24      0.84 o 
   0  10   7        0.45        0.08      0.52 o 
   1  10   7        5.01        4.49      0.78 o 
   2  10   7        7.23        7.96      1.30 o 
   3  10   7        0.41        0.70      0.57 o 
 -14   0   8        7.79        9.92      1.95 o 
 -13   0   8       12.01        8.35      1.79 o 
 -12   0   8       31.45       27.98      2.63 o 
 -11   0   8       22.76       19.88      2.23 o 
 -10   0   8        7.43        9.49      1.10 o 
  -9   0   8       11.02       12.96      2.18 o 
  -8   0   8        8.54        9.00      1.59 o 
  -7   0   8        1.14        1.50      1.16 o 
  -6   0   8        2.75        2.55      0.71 o 
  -5   0   8        2.29        2.25      0.70 o 
  -4   0   8        4.90        5.01      0.80 o 
  -3   0   8       23.39       22.21      1.29 o 
  -2   0   8       20.20       19.11      2.34 o 
  -1   0   8        5.44        6.81      0.84 o 
   0   0   8      242.97      237.00      6.07 o 
   1   0   8       25.49       21.19      2.05 o 
   2   0   8       77.72       68.88      3.36 o 
   3   0   8       30.59       28.97      2.26 o 
   4   0   8        8.82        9.28      1.60 o 
   5   0   8       13.95       11.93      1.72 o 
   6   0   8       20.37       21.12      2.10 o 
   7   0   8        3.54        3.14      1.25 o 
   8   0   8        0.26        0.13      1.02 o 
   9   0   8        3.15        1.48      1.08 o 
  10   0   8        0.55       -0.47      0.93 o 
 -14   1   8        5.82        9.06      2.62 o 
 -13   1   8       61.34       74.03      2.79 o 
 -12   1   8      150.90      148.11      3.77 o 
 -11   1   8       10.82        8.66      0.91 o 
 -10   1   8        4.42        3.83      0.60 o 
  -9   1   8        2.33        3.79      0.60 o 
  -8   1   8        5.19        5.69      0.63 o 
  -7   1   8       33.83       37.18      1.16 o 
  -6   1   8        0.72        0.43      0.42 o 
  -5   1   8        8.83        6.94      0.69 o 
  -4   1   8        1.87        2.17      0.49 o 
  -3   1   8       17.11       17.43      0.81 o 
  -2   1   8       69.69       69.05      1.62 o 
  -1   1   8        8.63        8.26      0.63 o 
   0   1   8       61.23       55.48      1.60 o 
   1   1   8      823.20      862.26     10.35 o 
   2   1   8        3.75        1.23      0.99 o 
   3   1   8       26.03       25.46      2.19 o 
   4   1   8        6.37        5.62      1.01 o 
   5   1   8        0.30        0.89      0.77 o 
   6   1   8        0.52        0.27      0.73 o 
   7   1   8       11.34        9.10      1.15 o 
   8   1   8        5.40        2.59      0.87 o 
   9   1   8       10.80       11.56      2.50 o 
  10   1   8        0.24       -0.83      0.80 o 
 -14   2   8       46.42       47.96      4.18 o 
 -13   2   8       88.71       91.38      4.21 o 
 -12   2   8        0.37        1.12      0.93 o 
 -11   2   8       34.07       27.48      1.45 o 
 -10   2   8       51.94       50.42      1.68 o 
  -9   2   8       78.85       78.55      1.66 o 
  -8   2   8        6.09        6.95      0.68 o 
  -7   2   8        8.69        8.61      0.70 o 
  -6   2   8       32.98       33.06      1.12 o 
  -5   2   8        1.53        0.85      0.43 o 
  -4   2   8       97.46       89.69      1.69 o 
  -3   2   8      137.52      133.32      2.04 o 
  -2   2   8       40.19       35.05      1.07 o 
  -1   2   8       51.05       51.32      1.23 o 
   0   2   8       63.83       65.69      2.04 o 
   1   2   8       12.73        7.99      0.90 o 
   2   2   8      505.67      509.09      7.16 o 
   3   2   8      105.21       98.50      2.77 o 
   4   2   8        7.68        9.60      1.18 o 
   5   2   8        4.26        6.91      1.76 o 
   6   2   8       23.90       20.72      1.49 o 
   7   2   8       12.09       17.65      1.41 o 
   8   2   8       14.63       18.83      1.45 o 
   9   2   8        3.31        4.57      0.97 o 
  10   2   8        0.20        0.42      0.70 o 
 -14   3   8       30.56       30.56      1.98 o 
 -13   3   8        0.45        0.61      1.02 o 
 -12   3   8        3.90        5.25      1.13 o 
 -11   3   8       12.93       14.26      2.95 o 
 -10   3   8        6.88        7.66      0.91 o 
  -9   3   8       44.14       45.62      1.93 o 
  -8   3   8       23.37       24.66      1.21 o 
  -7   3   8        1.56        1.57      0.54 o 
  -6   3   8        1.95        1.38      0.52 o 
  -5   3   8      107.42      103.21      1.65 o 
  -4   3   8       30.88       28.48      1.03 o 
  -3   3   8        3.52        4.87      0.58 o 
  -2   3   8        0.58        0.45      0.42 o 
  -1   3   8      140.44      135.63      3.92 o 
   0   3   8      124.75      121.75      2.43 o 
   1   3   8        5.85        4.60      0.77 o 
   2   3   8       31.37       31.60      2.98 o 
   3   3   8      167.86      154.52      3.76 o 
   4   3   8       30.92       29.96      1.71 o 
   5   3   8        1.65        1.08      0.73 o 
   6   3   8       19.15       18.84      1.45 o 
   7   3   8       14.91       16.85      1.41 o 
   8   3   8        0.25       -0.06      0.72 o 
   9   3   8        0.01        0.62      0.67 o 
 -13   4   8        3.53        4.45      1.84 o 
 -12   4   8       29.27       31.46      1.47 o 
 -11   4   8        1.17        2.58      1.04 o 
 -10   4   8        5.23        6.21      0.86 o 
  -9   4   8       38.77       42.16      1.60 o 
  -8   4   8        0.32        0.90      0.46 o 
  -7   4   8       31.18       31.71      1.04 o 
  -6   4   8        0.11       -0.23      0.41 o 
  -5   4   8       35.33       31.84      1.02 o 
  -4   4   8       19.08       18.66      0.90 o 
  -3   4   8        0.95        1.42      0.54 o 
  -2   4   8       19.87       21.26      0.91 o 
  -1   4   8        0.09       -0.54      0.58 o 
   0   4   8      107.73      105.17      2.29 o 
   1   4   8       21.93       22.87      1.43 o 
   2   4   8        4.41        5.17      0.78 o 
   3   4   8        2.75        2.49      0.93 o 
   4   4   8       44.98       47.61      2.04 o 
   5   4   8        4.85        4.09      0.92 o 
   6   4   8        3.43        4.06      0.93 o 
   7   4   8        2.37        0.78      0.74 o 
   8   4   8        1.65        0.54      1.74 o 
   9   4   8        0.02       -0.29      0.96 o 
 -12   5   8        0.74        0.80      0.65 o 
 -11   5   8       14.70       16.55      1.22 o 
 -10   5   8        2.69        1.54      0.59 o 
  -9   5   8       14.62       15.47      1.31 o 
  -8   5   8        0.82        0.26      0.43 o 
  -7   5   8        4.47        4.11      0.58 o 
  -6   5   8        4.67        4.21      0.58 o 
  -5   5   8        3.45        3.22      0.54 o 
  -4   5   8       83.06       73.99      1.50 o 
  -3   5   8        5.66        5.59      0.63 o 
  -2   5   8       20.93       18.60      1.13 o 
  -1   5   8       60.77       58.36      2.17 o 
   0   5   8        2.78        1.84      0.65 o 
   1   5   8       15.76       16.23      1.09 o 
   2   5   8       10.15        9.64      1.10 o 
   3   5   8        7.62        9.56      1.13 o 
   4   5   8        0.85        0.54      0.70 o 
   5   5   8        0.02       -0.21      0.66 o 
   6   5   8       19.96       19.22      1.48 o 
   7   5   8        0.31        0.19      0.66 o 
   8   5   8        0.08       -0.56      0.68 o 
 -12   6   8       14.51       19.09      1.32 o 
 -11   6   8        0.28       -0.15      0.56 o 
 -10   6   8        0.69        2.23      0.80 o 
  -9   6   8        0.87        1.08      0.62 o 
  -8   6   8        9.55        9.60      0.88 o 
  -7   6   8        0.42        0.14      0.44 o 
  -6   6   8       15.02       14.81      0.83 o 
  -5   6   8        7.52        6.14      0.64 o 
  -4   6   8        1.04        0.51      0.46 o 
  -3   6   8       69.82       65.18      1.57 o 
  -2   6   8        1.08        0.35      0.60 o 
  -1   6   8       13.64       11.80      0.98 o 
   0   6   8       49.47       46.70      1.66 o 
   1   6   8        0.31       -0.12      0.69 o 
   2   6   8        3.53        4.08      0.74 o 
   3   6   8        1.33       -0.27      0.49 o 
   4   6   8        3.22        3.47      0.92 o 
   5   6   8       29.53       31.96      1.78 o 
   6   6   8        0.01        0.15      0.71 o 
   7   6   8        1.10        1.90      0.77 o 
 -10   7   8        8.30       10.80      0.96 o 
  -9   7   8        8.07        8.21      0.89 o 
  -8   7   8        0.64        1.12      0.72 o 
  -7   7   8        0.00       -0.62      0.43 o 
  -6   7   8        2.35        2.74      0.56 o 
  -5   7   8       10.81       11.57      0.80 o 
  -4   7   8       20.10       22.68      1.14 o 
  -3   7   8        7.75        7.96      0.93 o 
  -2   7   8       11.47       14.66      1.12 o 
  -1   7   8       19.15       19.88      1.23 o 
   0   7   8        1.87        2.04      0.66 o 
   1   7   8        0.01       -0.25      0.51 o 
   2   7   8        0.23        0.19      0.73 o 
   3   7   8        8.30        7.92      0.91 o 
   4   7   8       16.97       14.52      1.86 o 
   5   7   8        1.08        2.12      1.11 o 
   6   7   8        8.99       10.95      1.29 o 
  -9   8   8        2.47        3.27      0.72 o 
  -8   8   8        7.76        7.28      0.89 o 
  -7   8   8        2.86        1.84      0.77 o 
  -6   8   8       20.60       21.94      1.18 o 
  -5   8   8       30.23       29.78      1.58 o 
  -4   8   8       22.10       18.16      1.09 o 
  -3   8   8        2.63        1.67      0.63 o 
  -2   8   8        8.33       11.05      1.05 o 
  -1   8   8       18.05       17.16      1.24 o 
   0   8   8        0.19        0.37      0.60 o 
   1   8   8        2.08        2.10      0.66 o 
   2   8   8        0.09       -0.64      0.42 o 
   3   8   8        6.16        4.90      1.05 o 
   4   8   8        4.36        8.12      2.36 o 
   5   8   8       17.03       19.36      1.56 o 
  -6   9   8       13.16       11.37      0.98 o 
  -5   9   8       10.98       13.67      1.29 o 
  -4   9   8        6.88        6.88      0.87 o 
  -3   9   8       10.55        9.55      0.93 o 
  -2   9   8       10.13       11.38      1.55 o 
  -1   9   8        3.92        2.26      0.69 o 
   0   9   8        5.61        6.28      0.86 o 
   1   9   8        0.09        0.14      0.52 o 
   2   9   8        0.85        0.87      0.61 o 
 -13   1   9        6.35        6.06      1.20 o 
 -12   1   9        0.02        0.92      2.08 o 
 -11   1   9       11.50       11.99      1.39 o 
 -10   1   9       21.33       23.97      1.08 o 
  -9   1   9       41.17       51.52      1.80 o 
  -8   1   9       12.11       13.41      0.86 o 
  -7   1   9       13.90       16.93      0.92 o 
  -6   1   9       36.62       35.81      1.20 o 
  -5   1   9       11.45       11.93      0.80 o 
  -4   1   9        9.08       10.36      0.91 o 
  -3   1   9        7.98        6.60      0.66 o 
  -2   1   9       70.64       70.08      2.53 o 
  -1   1   9       74.82       79.49      2.59 o 
   0   1   9       69.24       72.14      4.47 o 
   1   1   9        4.39        2.74      0.93 o 
   2   1   9       49.70       59.18      2.33 o 
   3   1   9       42.08       51.83      2.35 o 
   4   1   9       20.64       19.69      1.53 o 
   5   1   9        0.72        0.63      0.78 o 
   6   1   9        3.82        7.34      1.17 o 
   7   1   9        3.97        2.27      0.89 o 
   8   1   9        1.73        2.03      0.85 o 
 -13   2   9        1.98        2.61      0.95 o 
 -12   2   9       12.88       11.52      1.40 o 
 -11   2   9        1.89        1.55      0.64 o 
 -10   2   9        1.47        2.93      0.73 o 
  -9   2   9        1.58        2.06      0.57 o 
  -8   2   9       12.36       14.34      0.88 o 
  -7   2   9        0.27       -0.01      0.46 o 
  -6   2   9       60.97       54.23      1.45 o 
  -5   2   9        8.30        8.81      0.74 o 
  -4   2   9        6.17        7.58      0.70 o 
  -3   2   9        2.01        2.19      0.52 o 
  -2   2   9       28.38       29.21      1.34 o 
  -1   2   9      102.58      112.55      2.41 o 
   0   2   9       23.43       25.02      1.62 o 
   1   2   9       28.93       24.30      2.20 o 
   2   2   9        4.84        5.65      1.07 o 
   3   2   9       21.58       23.44      1.62 o 
   4   2   9        0.71        1.15      0.77 o 
   5   2   9        1.05        2.62      0.87 o 
   6   2   9        4.54        4.50      1.67 o 
   7   2   9        1.30        1.48      0.82 o 
   8   2   9        0.06        0.26      0.74 o 
 -12   3   9        0.47        1.61      0.85 o 
 -11   3   9       14.48       13.07      1.89 o 
 -10   3   9        0.94        1.46      0.67 o 
  -9   3   9        0.12        0.78      0.51 o 
  -8   3   9        0.82        1.75      0.58 o 
  -7   3   9        1.02        1.33      0.51 o 
  -6   3   9       14.45       15.89      0.90 o 
  -5   3   9       10.61        7.17      0.71 o 
  -4   3   9        1.56        1.88      0.78 o 
  -3   3   9        1.30        0.18      0.59 o 
  -2   3   9       17.23       21.53      1.21 o 
  -1   3   9        1.91        2.84      0.76 o 
   0   3   9       25.71       23.16      1.57 o 
   1   3   9        5.11        4.16      1.91 o 
   2   3   9       18.39       14.97      1.36 o 
   3   3   9        0.00       -0.19      0.73 o 
   4   3   9        0.02       -0.20      1.56 o 
   5   3   9        0.53        0.16      0.66 o 
   6   3   9        3.09        2.42      1.00 o 
   7   3   9        0.31        1.79      0.80 o 
 -12   4   9        7.04        7.35      1.26 o 
 -11   4   9        1.27        1.01      0.82 o 
 -10   4   9        5.22        5.13      1.08 o 
  -9   4   9        4.22        3.16      0.98 o 
  -8   4   9        1.08        0.65      0.76 o 
  -7   4   9        0.26        0.43      0.44 o 
  -6   4   9        0.60       -0.38      0.47 o 
  -5   4   9        0.41        0.38      0.46 o 
  -4   4   9       22.74       20.54      1.00 o 
  -3   4   9        9.79       10.75      1.09 o 
  -2   4   9        0.34        0.23      0.57 o 
  -1   4   9        5.83        8.98      0.99 o 
   0   4   9        2.39        4.16      0.98 o 
   1   4   9        0.18        0.50      0.68 o 
   2   4   9        0.18        0.13      0.64 o 
   3   4   9        3.79        2.96      0.88 o 
   4   4   9        9.98        9.07      1.24 o 
   5   4   9        7.29        8.44      1.23 o 
   6   4   9        1.57       -0.02      0.72 o 
   7   4   9        0.02       -0.44      0.59 o 
 -11   5   9       13.84       13.40      1.17 o 
 -10   5   9        1.31        1.35      0.69 o 
  -9   5   9        0.00        0.71      0.63 o 
  -8   5   9        7.37        7.17      0.76 o 
  -7   5   9        0.01       -0.42      0.45 o 
  -6   5   9        3.70        2.28      0.55 o 
  -5   5   9        4.51        5.58      0.71 o 
  -4   5   9       13.23       12.72      1.34 o 
  -3   5   9       56.39       51.14      1.79 o 
  -2   5   9        5.69        7.23      1.04 o 
  -1   5   9        4.90        6.97      0.92 o 
   0   5   9        0.36       -0.81      0.67 o 
   1   5   9        0.68        0.40      0.68 o 
   2   5   9        7.88        9.20      1.21 o 
   3   5   9       13.89       13.89      1.36 o 
   4   5   9        4.15        1.05      0.81 o 
   5   5   9        2.64        2.13      0.87 o 
   6   5   9        0.00        0.12      0.65 o 
 -10   6   9        0.00       -0.32      0.55 o 
  -9   6   9        0.02       -0.39      0.60 o 
  -8   6   9        1.85       -0.18      0.67 o 
  -7   6   9        3.39        3.39      0.60 o 
  -6   6   9        0.42        0.65      0.50 o 
  -5   6   9        4.21        4.05      0.70 o 
  -4   6   9       16.59       16.56      1.19 o 
  -3   6   9       15.46       17.14      1.21 o 
  -2   6   9        6.58        6.02      1.13 o 
  -1   6   9        3.40        3.55      0.81 o 
   0   6   9        1.16        0.93      0.66 o 
   1   6   9        2.42        2.21      1.67 o 
   2   6   9       20.01       18.16      1.51 o 
   3   6   9        4.63        5.30      1.01 o 
   4   6   9        0.01        0.24      0.71 o 
   5   6   9        0.04       -0.61      0.59 o 
  -8   7   9        0.00        0.30      1.03 o 
  -7   7   9        2.81        0.64      0.57 o 
  -6   7   9        0.00        0.05      0.45 o 
  -5   7   9        0.89       -0.12      0.63 o 
  -4   7   9        1.19        2.03      0.98 o 
  -3   7   9        9.29        8.93      1.03 o 
  -2   7   9        9.64       11.40      1.67 o 
  -1   7   9       13.20       12.82      1.14 o 
   0   7   9        0.93        1.74      0.86 o 
   1   7   9        9.45       11.03      1.07 o 
   2   7   9        0.38        1.16      0.73 o 
   3   7   9        0.36        0.57      0.69 o 
  -6   8   9        2.21        3.43      0.73 o 
  -5   8   9        5.64        7.11      0.87 o 
  -4   8   9        3.63        5.19      0.87 o 
  -3   8   9        7.81        9.60      1.06 o 
  -2   8   9        3.33        2.73      0.73 o 
  -1   8   9        0.18        0.42      0.57 o 
   0   8   9        0.58        0.65      0.61 o 
   1   8   9        1.20        2.51      0.88 o 
 -11   0  10       15.53       14.89      2.14 o 
 -10   0  10       36.94       38.78      1.94 o 
  -9   0  10       12.21       14.66      1.35 o 
  -8   0  10        0.31        1.19      0.83 o 
  -7   0  10      166.15      171.89      4.93 o 
  -6   0  10        0.51        0.56      0.87 o 
  -5   0  10        2.12        2.97      0.85 o 
  -4   0  10       58.92       56.58      2.11 o 
  -3   0  10        0.40        0.04      0.98 o 
  -2   0  10        0.13        0.99      1.14 o 
  -1   0  10       79.81       79.50      3.93 o 
   0   0  10      133.19      135.22      5.02 o 
   1   0  10      115.62      122.52      4.90 o 
   2   0  10       21.39       16.82      2.12 o 
   3   0  10        5.73        5.30      1.47 o 
   4   0  10        3.06        6.64      1.64 o 
   5   0  10       10.03       10.08      1.92 o 
   6   0  10        3.29        2.79      1.35 o 
 -11   1  10        0.03        0.52      0.84 o 
 -10   1  10        1.51        0.96      0.64 o 
  -9   1  10        8.24        8.03      0.96 o 
  -8   1  10       76.88       83.15      1.88 o 
  -7   1  10        0.20        0.08      0.53 o 
  -6   1  10       24.23       22.05      1.06 o 
  -5   1  10       13.88       15.68      0.92 o 
  -4   1  10        2.16        3.78      0.74 o 
  -3   1  10       26.19       25.38      4.15 o 
  -2   1  10       22.72       23.87      1.63 o 
  -1   1  10       32.04       29.59      4.07 o 
   0   1  10       27.10       25.41      1.71 o 
   1   1  10       19.20       16.84      2.35 o 
   2   1  10       10.24       11.21      1.39 o 
   3   1  10       13.87       13.40      2.40 o 
   4   1  10       11.26       14.03      1.47 o 
   5   1  10        0.02       -0.27      0.66 o 
   6   1  10        2.13        2.50      0.91 o 
 -11   2  10        3.74        5.32      0.87 o 
 -10   2  10        0.00       -0.53      0.86 o 
  -9   2  10        7.10        8.14      0.81 o 
  -8   2  10        0.22        0.44      0.60 o 
  -7   2  10       24.08       22.53      1.18 o 
  -6   2  10        2.28        2.84      0.62 o 
  -5   2  10        8.95        8.35      0.93 o 
  -4   2  10       10.36       11.84      1.04 o 
  -3   2  10       11.39       14.00      1.08 o 
  -2   2  10       16.30       15.16      1.39 o 
  -1   2  10       28.09       30.91      1.86 o 
   0   2  10        9.83        8.17      1.18 o 
   1   2  10        1.63        0.59      1.08 o 
   2   2  10        0.09        0.20      0.77 o 
   3   2  10        0.23       -0.26      0.75 o 
   4   2  10        0.05       -0.22      0.73 o 
   5   2  10        0.01        0.29      0.74 o 
 -10   3  10       17.94       23.43      1.51 o 
  -9   3  10        1.02        0.59      0.60 o 
  -8   3  10        0.75        1.38      0.58 o 
  -7   3  10       12.60       12.15      0.98 o 
  -6   3  10       35.74       35.38      1.30 o 
  -5   3  10        1.36        1.30      0.68 o 
  -4   3  10       22.92       22.17      1.30 o 
  -3   3  10        6.73        6.92      0.92 o 
  -2   3  10       85.17       84.34      2.84 o 
  -1   3  10       37.35       36.66      2.32 o 
   0   3  10       16.75       16.11      1.48 o 
   1   3  10        0.24       -0.95      0.63 o 
   2   3  10        0.00       -0.44      0.74 o 
   3   3  10        0.96        0.91      0.82 o 
   4   3  10        0.11       -0.61      1.81 o 
   5   3  10        0.45        0.78      0.72 o 
  -9   4  10       16.19       16.48      1.37 o 
  -8   4  10        1.00        1.09      0.58 o 
  -7   4  10        1.15        2.19      0.61 o 
  -6   4  10        7.12        9.51      1.02 o 
  -5   4  10       62.10       58.03      1.93 o 
  -4   4  10        9.57        8.62      1.00 o 
  -3   4  10       22.03       21.95      1.35 o 
  -2   4  10       59.40       62.70      6.03 o 
  -1   4  10       12.49       13.07      1.54 o 
   0   4  10        0.12        0.34      0.74 o 
   1   4  10        6.35        3.37      1.23 o 
   2   4  10        0.15        0.45      0.72 o 
   3   4  10        0.02       -0.95      0.89 o 
   4   4  10        0.96       -0.59      0.85 o 
  -8   5  10        8.62       10.64      1.07 o 
  -7   5  10        0.11       -0.64      0.43 o 
  -6   5  10       13.21       14.22      1.18 o 
  -5   5  10       11.47       14.85      1.19 o 
  -4   5  10        1.37        1.08      0.70 o 
  -3   5  10       49.04       52.68      1.91 o 
  -2   5  10        3.21        3.31      0.81 o 
  -1   5  10        0.17        0.59      0.73 o 
   0   5  10       33.12       35.46      1.97 o 
   1   5  10        0.11       -0.07      0.65 o 
   2   5  10        0.42       -1.32      0.88 o 
   3   5  10        0.00       -0.51      0.90 o 
  -6   6  10        2.40        2.73      0.93 o 
  -5   6  10        0.04       -0.06      0.90 o 
  -4   6  10       10.49       10.97      1.12 o 
  -3   6  10        2.28        4.34      1.08 o 
  -2   6  10       14.15       12.74      1.19 o 
  -1   6  10        3.70        3.57      0.98 o 
   0   6  10        6.24        8.78      1.88 o 
   1   6  10        2.85        3.73      0.97 o 
  -8   1  11        2.40        3.00      0.64 o 
  -7   1  11        6.40        6.66      0.77 o 
  -6   1  11        0.92        0.74      0.95 o 
  -5   1  11        4.87        3.41      0.93 o 
  -4   1  11        5.25        5.66      0.99 o 
  -3   1  11        2.73        4.02      0.91 o 
  -2   1  11        0.62        0.49      0.79 o 
  -1   1  11        5.68        3.62      1.29 o 
   0   1  11        0.43       -0.83      0.92 o 
   1   1  11        0.21        1.80      0.89 o 
   2   1  11        3.62        3.54      1.07 o 
  -7   2  11        0.18        0.86      0.61 o 
  -6   2  11       19.40       22.91      1.70 o 
  -5   2  11        0.29        0.46      0.70 o 
  -4   2  11        0.94        0.47      0.72 o 
  -3   2  11        0.88        1.12      1.06 o 
  -2   2  11        0.02       -0.31      1.16 o 
  -1   2  11        4.22        4.94      1.00 o 
   0   2  11        7.06        7.60      1.27 o 
   1   2  11       13.10       12.65      2.28 o 
   2   2  11        8.31        9.19      1.35 o 
  -6   3  11        0.01        0.44      0.60 o 
  -5   3  11        0.52        1.47      0.73 o 
  -4   3  11        4.56        4.71      1.01 o 
  -3   3  11       10.90       11.89      1.39 o 
  -2   3  11       35.44       34.29      1.99 o 
  -1   3  11        0.97        0.75      0.72 o 
   0   3  11        6.14        7.20      1.19 o 
   1   3  11        3.18        3.11      0.98 o 
  -4   4  11       15.68       13.83      1.86 o 
  -3   4  11        5.33        6.72      1.68 o 
  -2   4  11        0.33        0.31      0.72 o 
  -1   4  11        2.32        3.54      0.98 o 
                                                 
